# Supplementary material for: Lower odds of COVID-19-related mortality in hospitalised patients with type II diabetes mellitus: A single-centre study
Source: PLoS One. 2023 Nov 17;18(11):e0287968. doi: 10.1371/journal.pone.0287968 (PMC10656017; doi:10.1371/journal.pone.0287968)
Supplement: S1 Data — (XLSX) [file pone.0287968.s001.xlsx]

## Sheet: Rawdata
Study_ID	Admission	Admission_Month	Admi_Periods	Hospital_Stay	Length_of_Stay	Length_of_Stay_RC	XX____________Demographics	Age	Age_Range_RC	Sex	BMI	BMI_Range_Nb	XX_____Symptoms	Symptoms_Onset	Symptoms_Onset_RC	XX_____Chief_complaints	Fever	Temp_value	Temp_value_RC	Chills	Cough	Dyspnea	Desaturation	Diarrhea	Abdominal_Pain	Nausea_Vomiting	Myalgia	Chest_Pain	Sore_Throat	XX_____Medical_History____XX	Any_med_history	Type_2_Diabetes	Hypertension	Dyslipidemia	Coronary_Artery_Disease	Heart_Failure	Obstructive_Lung_Disease	Cancer	Cancer_Type	Chronic_Kidney_Disease	Social_History	Smoking_Status	XX____Inpatient_Care____XX	Oxygen_Therapy	ICU_Stay	ICU_Length_of_Stay	ICU_Originally_Admitted	ICU_Invasive_Ventilation	ICU_Vasopressors
COV_167		12	2		7	2		61	3	1	29.9836	3		5	1		1	36.6	1	0	0	1	1	0	0	0	1	0	0		0	0	0	0	0	0	0	0	999	0		3		1	0	999	999	0	0
COV_416		11	2		14	3		71	4	1	24.6181	2		7	2		1	37	1	1	0	1	1	0	0	0	1	0	0		1	1	1	0	0	0	0	0	999	0		3		1	1	1	1	0	0
COV_257		1	2		5	1		47	3	1	28.0899	3		9	2		1	36.6	1	1	1	1	1	1	0	0	1	0	0		1	0	0	1	0	0	0	0	999	0		3		1	0	999	999	0	0
COV_143		12	2		8	2		24	2	1	26.8274	3		6	2		1	38.8	2	1	1	1	1	0	0	0	1	0	0		0	0	0	0	0	0	0	0	999	0		1		1	0	999	999	0	0
COV_453		3	3		8	2		57	3	1	31.5617	4		4	1		1	36.5	1	0	0	1	1	1	0	0	0	0	0		0	0	0	0	0	0	0	0	999	0		3		1	0	999	999	0	0
COV_483		4	3		6	2		42	2	2	31.9922	4		9	2		1	38.6	2	1	1	1	1	0	0	0	0	1	0		0	0	0	0	0	0	0	0	999	0		3		1	0	999	999	0	0
COV_325		1	2		17	4		53	3	1	31.5617	4		6	2		1	37.4	1	1	1	1	1	0	0	0	0	0	0		1	0	1	0	0	0	0	0	999	0		2		1	1	1	1	0	0
COV_297		3	3		3	1		71	4	2	26.3465	3		999	999		1	37.2	1	0	1	0	0	1	0	0	1	0	0		1	1	0	0	0	0	0	0	999	0		1		0	0	999	999	0	0
COV_221		3	3		7	2		59	3	1	23.6713	2		5	1		1	38.7	2	0	0	0	0	0	0	1	1	0	0		1	0	0	0	0	0	1	0	999	0		3		0	0	999	999	0	0
COV_487		4	3		5	1		57	3	2	26.3465	3		11	2		1	38.3	2	0	1	0	1	0	0	0	0	0	0		1	0	0	0	0	0	0	1	1	0		1		1	0	999	999	0	0
COV_205		1	2		20	4		95	5	2	26.3465	3		10	2		0	37.1	1	0	0	0	1	0	0	0	0	0	0		0	0	0	0	0	0	0	0	999	0		3		1	0	999	999	0	0
COV_271		1	2		17	4		53	3	1	33.1398	4		8	2		1	36.2	1	0	1	1	1	0	0	0	0	0	0		0	0	0	0	0	0	0	0	999	0		3		1	1	1	0	0	0
COV_199		2	3		21	5		67	4	2	24.4646	2		11	2		0	36.2	1	0	0	1	1	0	0	0	1	0	0		1	1	0	1	0	0	0	0	999	0		3		1	1	2	0	0	0
COV_150		12	2		20	4		57	3	1	28.4055	3		10	2		1	39.2	2	1	1	1	1	0	0	0	0	0	0		1	0	1	0	0	0	0	0	999	0		3		1	1	3	1	0	0
COV_468		2	3		38	5		68	4	2	999	999		2	1		1	36.8	1	0	1	1	1	0	0	0	0	0	0		1	1	1	0	0	0	0	0	999	0		3		1	1	5	1	0	0
COV_008		8	1		20	4		68	4	1	28.4055	3		5	1		1	38	1	0	1	0	0	0	0	0	1	0	0		1	0	1	0	1	0	0	0	999	0		3		1	1	3	0	1	0
COV_400		1	2		22	5		77	5	1	18.937	2		1	1		0	36	1	0	0	1	1	0	0	0	0	0	0		1	0	1	0	0	0	0	0	999	0		1		1	0	999	999	0	1
COV_001		8	1		45	5		84	5	2	31.9922	4		10	2		0	37	1	0	1	0	1	0	0	0	0	0	0		1	1	0	1	0	0	0	0	999	0		3		1	1	1	0	0	0
COV_160		12	2		8	2		55	3	2	28.2284	3		6	2		1	36.4	1	0	1	1	0	0	0	0	1	0	0		0	0	0	0	0	0	0	0	999	0		3		1	0	999	999	0	0
COV_433		10	1		18	4		89	5	1	23.04	2		7	2		1	36.5	1	1	1	1	1	0	0	0	0	0	0		1	1	1	0	1	0	0	0	999	0		3		1	1	3	0	0	0
COV_206		1	2		8	2		54	3	1	28.0899	3		8	2		1	37.5	1	0	1	0	1	0	0	0	1	0	0		1	0	0	1	0	0	0	0	999	0		3		1	0	999	999	0	0
COV_443		3	3		6	2		40	2	1	17.9902	1		2	1		1	37.9	1	1	0	1	1	0	0	0	0	0	0		1	1	0	1	0	0	0	0	999	0		3		1	0	999	999	0	0
COV_448		4	3		8	2		35	2	1	25.2493	3		3	1		1	37.5	1	0	0	1	1	0	0	0	1	0	0		0	0	0	0	0	0	0	0	999	0		3		1	0	999	999	0	0
COV_120		10	1		12	3		55	3	1	33.4554	4		7	2		0	36.8	1	0	1	1	0	0	0	0	0	0	0		1	0	1	1	1	0	0	0	999	0		3		1	1	1	1	0	0
COV_069		9	1		5	1		56	3	1	999	999		3	1		0	999	999	0	0	1	1	0	0	0	0	0	0		1	1	1	0	0	0	0	0	999	0		999		1	1	1	1	1	1
COV_449		4	3		14	3		71	4	2	999	999		4	1		1	38.8	2	1	0	1	1	1	0	0	1	0	0		1	1	1	1	0	0	0	0	999	0		3		1	0	999	999	0	0
COV_263		1	2		16	4		52	3	1	31.5617	4		10	2		1	38	1	0	0	1	1	0	0	0	0	0	0		1	1	1	0	0	0	0	0	999	0		3		1	1	3	1	1	0
COV_128		11	2		6	2		76	5	1	25.2493	3		7	2		1	38.9	2	1	0	0	1	0	0	0	0	0	0		1	0	1	0	1	0	0	0	999	0		2		0	0	999	999	0	0
COV_246		1	2		12	3		76	5	1	23.6713	2		10	2		0	36.8	1	0	0	0	1	0	0	0	0	0	0		1	1	1	1	0	0	0	0	999	0		3		1	0	999	999	0	0
COV_248		1	2		6	2		51	3	2	24.4646	2		3	1		0	37.1	1	0	0	1	1	0	0	0	0	0	0		0	0	0	0	0	0	0	0	999	0		3		1	0	999	999	0	0
COV_157		12	2		10	2		71	4	2	25.5937	3		10	2		0	36	1	0	0	1	1	0	0	0	0	0	0		1	0	0	1	0	0	0	0	999	0		3		1	0	999	999	0	0
COV_161		12	2		8	2		76	5	2	27.852	3		12	2		1	36.3	1	0	1	1	1	0	1	0	1	0	0		0	0	0	0	0	0	0	0	999	0		3		1	0	999	999	0	0
COV_280		3	3		4	1		59	3	1	28.4055	3		3	1		1	36.6	1	0	0	0	0	0	0	1	0	0	0		0	0	0	0	0	0	0	0	999	0		3		0	0	999	999	0	0
COV_474		4	3		5	1		68	4	2	28.2284	3		7	2		1	38.6	2	1	1	1	1	0	0	0	0	0	0		1	0	1	0	1	0	0	0	999	0		3		1	0	999	999	0	0
COV_179		2	3		3	1		51	3	1	25.2493	3		10	2		0	37.1	1	0	0	1	0	1	0	0	0	0	0		0	0	0	0	0	0	0	0	999	0		3		1	0	999	999	0	0
COV_385		1	2		9	2		52	3	1	34.4022	4		10	2		1	38.9	2	1	1	1	1	0	0	0	1	0	0		1	1	1	1	1	0	0	0	999	0		1		1	0	999	999	0	0
COV_401		1	2		7	2		48	3	1	27.143	3		1	1		1	37.2	1	1	0	1	1	0	0	0	0	0	0		0	0	0	0	0	0	0	0	999	0		3		1	0	999	999	0	0
COV_404		1	2		16	4		58	3	1	25.2493	3		2	1		0	36.3	1	0	0	1	1	0	0	0	0	0	0		1	1	1	0	0	0	0	0	999	0		3		1	1	2	0	1	1
COV_204		2	3		14	3		83	5	2	25.9701	3		8	2		0	36.5	1	0	0	1	1	0	0	0	0	0	0		1	1	1	0	0	1	0	0	999	0		3		1	0	999	999	0	0
COV_442		3	3		5	1		21	2	1	30.2992	4		8	2		1	39.3	2	1	1	1	0	0	0	1	0	0	0		0	0	0	0	0	0	0	0	999	0		1		0	0	999	999	0	0
COV_450		4	3		4	1		58	3	1	30.9304	4		7	2		1	40.7	3	1	1	1	1	0	0	0	1	0	0		1	0	1	0	0	0	0	0	999	0		3		1	0	999	999	0	0
COV_366		4	3		5	1		80	5	1	20.5151	2		3	1		1	39	2	1	1	1	1	0	0	0	0	0	0		0	0	0	0	0	0	0	0	999	0		3		1	0	999	999	0	0
COV_476		4	3		2	1		95	5	1	18.937	2		2	1		0	36.7	1	0	0	1	0	0	0	0	0	0	0		1	0	1	0	0	0	0	1	6	0		3		0	0	999	999	0	0
COV_178		2	3		10	2		55	3	2	36.8851	4		10	2		0	36.2	1	0	0	1	1	0	0	0	0	0	0		1	0	1	1	0	0	0	0	999	0		3		1	0	999	999	0	0
COV_397		1	2		11	3		70	4	1	21.4619	2		3	1		1	37.4	1	0	0	1	1	0	0	0	0	0	0		0	0	0	0	0	0	0	0	999	0		3		1	0	999	999	0	0
COV_302		3	3		6	2		71	4	1	36.2959	4		1	1		1	36.8	1	0	1	0	0	0	0	0	0	0	0		1	1	1	1	1	0	0	0	999	0		2		0	1	1	1	0	0
COV_024		9	1		9	2		59	3	1	26.1962	3		999	999		1	39	2	0	0	0	0	0	1	1	0	0	0		1	1	1	1	1	0	0	1	4	0		999		0	0	999	999	0	0
COV_056		10	1		2	1		59	3	1	29.9836	3		7	2		1	38.8	2	0	1	0	0	1	0	0	1	0	0		1	0	1	0	0	0	0	0	999	0		3		0	0	999	999	0	0
COV_071		10	1		13	3		54	3	1	31.5617	4		2	1		1	37.1	1	1	1	0	0	1	0	0	0	1	0		0	0	0	0	0	0	0	0	999	0		1		1	0	999	999	0	0
COV_065		9	1		18	4		75	5	1	32.5085	4		15	2		1	39	2	0	1	0	0	0	0	0	0	0	0		1	1	1	0	0	0	0	0	999	0		3		0	1	3	1	1	0
COV_111		11	2		4	1		71	4	1	32.5085	4		15	2		1	39.1	2	0	0	0	1	0	0	0	0	0	0		1	0	1	0	0	0	1	1	5	1		1		1	0	999	999	0	0
COV_082		11	2		6	2		52	3	1	31.2461	4		14	2		1	37.3	1	1	1	1	0	0	0	0	0	0	0		0	0	0	0	0	0	0	0	999	0		3		0	0	999	999	0	0
COV_095		10	1		27	5		61	3	1	21.7776	2		1	1		1	38.5	2	0	1	1	1	0	0	0	0	0	0		1	1	1	0	0	0	0	0	999	0		3		1	0	999	999	0	0
COV_239		1	2		17	4		86	5	2	31.9922	4		7	2		0	36.1	1	0	1	1	1	0	0	0	0	0	0		1	0	1	0	0	0	0	0	999	0		3		1	0	999	999	0	0
COV_462		3	3		13	3		63	3	1	28.4055	3		3	1		1	36.5	1	1	0	1	1	1	0	0	0	0	0		1	0	1	0	0	0	0	0	999	0		3		1	1	3	1	1	1
COV_085		11	2		10	2		60	3	2	18.8189	2		1	1		0	37.4	1	0	0	0	0	0	0	1	0	0	0		1	0	0	0	0	0	0	1	3	0		999		0	1	1	0	0	0
COV_406		1	2		28	5		66	4	1	30.9304	4		2	1		0	36.1	1	0	0	1	1	1	0	0	0	0	0		1	1	1	0	0	0	1	0	999	0		1		1	1	3	0	1	1
COV_185		12	2		9	2		70	4	2	22.5827	2		2	1		0	37.1	1	0	0	1	0	1	1	0	1	0	0		1	0	0	0	0	0	0	1	1	0		2		0	0	999	999	0	0
COV_059		9	1		18	4		62	3	1	28.4055	3		10	2		1	38.6	2	0	0	0	0	0	0	0	1	0	0		1	0	0	0	0	0	1	0	999	0		3		1	1	4	1	1	1
COV_012		8	1		18	4		44	2	1	26.5118	3		6	2		1	39	2	1	0	0	0	0	0	0	0	0	0		0	0	0	0	0	0	0	0	999	0		3		1	1	1	0	0	0
COV_315		2	3		7	2		27	2	1	42.6083	4		13	2		1	999	999	1	0	0	1	0	0	0	0	0	0		1	0	0	1	0	0	0	0	999	0		3		1	1	2	1	0	0
COV_028		9	1		23	5		71	4	1	28.0899	3		0	1		1	38.9	2	1	0	1	0	0	0	0	0	0	0		1	1	1	1	1	0	0	0	999	0		999		1	1	5	1	1	1
COV_194		2	3		15	3		76	5	2	28.2284	3		18	2		1	36.4	1	0	1	1	1	0	0	0	0	0	0		1	0	1	1	1	1	0	1	5	0		3		1	1	1	0	0	0
COV_027		9	1		8	2		68	4	1	28.4055	3		4	1		1	38.3	2	1	0	1	0	1	0	0	0	0	0		1	0	1	0	1	0	0	0	999	0		999		1	1	2	1	1	1
COV_191		2	3		14	3		76	5	1	23.6713	2		1	1		0	37.8	1	0	0	0	1	0	0	0	0	0	0		1	0	1	0	1	1	0	0	999	0		3		1	0	999	999	0	0
COV_057		10	1		11	3		92	5	1	26.8274	3		7	2		1	38.2	1	0	1	1	0	0	0	0	0	0	0		1	1	1	1	1	0	0	0	999	0		3		1	1	3	0	1	1
COV_060		9	1		17	4		43	2	1	26.1962	3		4	1		1	38.3	2	0	0	1	0	0	0	0	0	0	0		0	0	0	0	0	0	0	0	999	0		3		1	1	3	1	0	0
COV_473		4	3		11	3		62	3	2	24.4646	2		8	2		1	36.8	1	1	0	0	0	1	1	1	1	0	0		1	0	0	1	0	0	0	1	5	1		3		0	0	999	999	0	0
COV_441		3	3		10	2		71	4	2	24.4646	2		3	1		1	37.7	1	1	1	1	1	1	0	0	1	0	0		1	0	1	0	0	0	0	0	999	0		3		0	0	999	999	0	0
COV_415		11	2		21	5		53	3	1	35.3491	4		2	1		0	37	1	0	0	1	1	0	0	0	0	0	0		1	1	1	0	0	0	0	0	999	0		3		1	1	4	1	0	0
COV_434		10	1		19	4		81	5	2	22.5827	2		7	2		1	37.6	1	1	1	1	1	1	0	0	0	0	0		1	0	1	0	0	0	0	0	999	0		3		1	1	4	0	1	1
COV_218		1	2		14	3		75	5	1	23.6713	2		4	1		0	36	1	0	1	1	1	0	0	0	0	0	0		0	0	0	0	0	0	0	0	999	0		3		1	0	999	999	0	0
COV_153		12	2		41	5		88	5	1	25.2493	3		10	2		1	37.2	1	0	1	1	1	0	0	0	0	0	0		1	0	1	0	0	0	0	0	999	0		3		1	1	5	0	1	1
COV_296		3	3		6	2		65	4	1	35.0335	4		10	2		1	37.8	1	0	1	1	1	0	0	0	0	0	0		1	1	0	0	0	0	1	0	999	0		1		1	0	999	999	0	0
COV_092		10	1		5	1		68	4	1	29.9836	3		4	1		1	36	1	0	1	1	1	0	0	0	0	1	0		1	0	1	0	0	1	0	0	999	0		1		1	1	1	0	1	1
COV_165		12	2		20	4		86	5	1	26.8274	3		5	1		0	37	1	0	0	1	1	0	0	0	0	0	0		0	0	0	0	0	0	0	0	999	0		1		1	0	999	999	0	0
COV_096		10	1		9	2		69	4	1	26.8274	3		5	1		1	38.2	1	1	1	1	1	1	1	0	0	0	0		1	1	1	1	0	0	0	0	999	0		3		1	0	999	999	0	0
COV_068		9	1		9	2		75	5	2	28.2284	3		5	1		1	39.1	2	0	0	0	0	1	0	0	0	0	0		1	0	1	0	0	0	0	0	999	0		3		0	0	999	999	0	0
COV_478		4	3		12	3		77	5	1	18.937	2		2	1		0	36.4	1	0	0	1	1	0	0	0	0	1	0		1	0	0	0	0	0	1	0	999	0		3		1	0	999	999	0	0
COV_077		11	2		4	1		46	3	1	31.5617	4		999	999		0	37.1	1	0	1	1	1	0	0	0	1	0	0		0	0	0	0	0	0	0	0	999	0		999		0	0	999	999	0	0
COV_491		4	3		6	2		37	2	2	22.5827	2		10	2		1	36.7	1	1	1	0	0	0	1	1	1	0	0		0	0	0	0	0	0	0	0	999	0		3		0	0	999	999	0	0
COV_044		9	1		9	2		69	4	1	29.9836	3		3	1		1	38.9	2	0	0	1	0	0	0	0	0	0	0		1	0	1	0	0	0	0	0	999	0		3		1	0	999	999	0	0
COV_053		10	1		2	1		59	3	1	30.2992	4		12	2		1	37.8	1	0	1	1	0	0	0	0	0	0	0		1	0	0	0	0	0	1	0	999	0		3		0	0	999	999	0	0
COV_063		9	1		12	3		69	4	1	23.04	2		5	1		1	39.3	2	0	0	1	1	0	0	1	0	0	0		1	0	1	0	0	0	0	0	999	0		3		1	1	3	1	0	0
COV_273		2	3		8	2		60	3	1	36.2959	4		999	999		1	38.5	2	0	0	1	0	0	0	0	1	0	0		1	0	0	1	1	0	0	0	999	0		1		1	0	999	999	0	0
COV_292		3	3		6	2		64	3	2	24.0882	2		6	2		1	37.7	1	0	1	0	1	1	0	1	0	0	0		0	0	0	0	0	0	0	0	999	0		3		1	0	999	999	0	0
COV_323		2	3		7	2		64	3	2	28.2284	3		10	2		0	36	1	0	1	1	1	1	0	0	0	0	0		1	0	1	1	1	0	0	0	999	0		1		1	0	999	999	0	0
COV_341		2	3		5	1		82	5	1	21.4619	2		4	1		1	37.2	1	0	0	0	1	0	0	0	1	0	0		1	1	0	0	1	0	0	0	999	0		1		0	0	999	999	0	0
COV_342		2	3		6	2		79	5	1	19.5682	2		2	1		1	37.8	1	0	0	1	1	1	0	0	0	0	1		1	0	1	1	1	0	1	0	999	0		3		1	0	999	999	0	0
COV_467		4	3		4	1		41	2	1	29.9836	3		10	2		0	37	1	0	1	1	1	0	0	0	0	0	0		0	0	0	0	0	0	0	0	999	0		3		1	0	999	999	0	0
COV_475		4	3		5	1		38	2	2	36.8851	4		8	2		1	36.9	1	1	1	1	1	1	0	0	1	0	0		1	1	0	1	0	0	0	0	999	0		3		1	0	999	999	0	0
COV_479		4	3		5	1		48	3	1	31.5617	4		10	2		1	38	1	0	1	1	1	0	0	0	0	0	0		0	0	0	0	0	0	0	0	999	0		3		0	0	999	999	0	0
COV_480		4	3		7	2		47	3	1	29.9836	3		12	2		1	37.8	1	0	1	0	0	0	0	0	1	0	0		1	0	0	1	0	0	0	0	999	0		3		1	0	999	999	0	0
COV_466		4	3		6	2		67	4	2	999	999		5	1		0	37	1	0	1	1	1	0	0	0	0	1	0		0	0	0	0	0	0	0	0	999	0		3		1	0	999	999	0	0
COV_488		4	3		5	1		63	3	1	25.2493	3		9	2		1	37	1	0	1	0	0	1	0	1	1	0	0		1	1	1	1	0	0	0	0	999	0		1		0	0	999	999	0	0
COV_446		4	3		8	2		69	4	1	24.3025	2		3	1		1	37.7	1	1	1	1	1	0	0	0	0	0	0		1	0	1	0	0	0	0	0	999	0		3		1	0	999	999	0	0
COV_262		1	2		7	2		60	3	2	26.3465	3		10	2		1	38.5	2	1	0	0	1	1	0	1	1	0	0		1	0	1	0	0	0	0	0	999	0		1		1	0	999	999	0	0
COV_125		11	2		8	2		72	4	1	31.5617	4		5	1		1	37.5	1	0	0	0	1	1	0	0	0	0	0		1	1	0	1	0	0	1	0	999	0		3		1	0	999	999	0	0
COV_140		11	2		26	5		62	3	1	24.3025	2		11	2		0	37.5	1	0	1	1	1	0	0	0	0	0	1		1	0	1	1	0	0	0	0	999	0		1		1	1	4	0	1	1
COV_158		11	2		11	3		50	3	1	35.3491	4		5	1		0	39.3	2	1	1	1	1	0	0	0	0	0	0		1	0	1	1	1	0	0	0	999	0		3		1	0	999	999	0	0
COV_417		11	2		6	2		62	3	2	33.8741	4		7	2		1	38	1	1	0	1	1	0	0	0	0	0	0		1	1	1	1	0	0	0	0	999	0		3		1	0	999	999	0	0
COV_349		1	2		3	1		86	5	1	28.4055	3		3	1		1	38.2	1	0	0	1	1	0	0	0	0	0	0		1	0	0	0	0	0	1	0	999	0		1		1	0	999	999	0	0
COV_197		12	2		6	2		53	3	1	26.8274	3		1	1		0	37.7	1	0	1	1	1	0	0	0	0	0	0		0	0	0	0	0	0	0	0	999	0		3		1	0	999	999	0	0
COV_414		11	2		11	3		83	5	2	26.3465	3		2	1		1	37	1	1	1	1	1	0	0	0	0	0	0		1	1	1	1	0	0	0	0	999	0		3		1	0	999	999	0	0
COV_255		12	2		8	2		83	5	2	26.3465	3		5	1		0	37.1	1	0	1	1	1	0	0	0	0	0	0		1	0	1	1	1	1	0	0	999	0		3		1	0	999	999	0	0
COV_431		11	2		12	3		71	4	2	30.1103	4		2	1		0	37.4	1	0	1	1	1	0	0	0	1	0	0		1	1	0	1	0	0	0	1	5	0		3		1	1	1	0	0	0
COV_078		11	2		6	2		43	2	1	26.8274	3		7	2		0	38.3	2	0	1	1	0	0	0	0	1	0	0		1	0	1	0	0	0	0	0	999	0		999		0	0	999	999	0	0
COV_177		2	3		8	2		71	4	1	22.7244	2		2	1		1	38.2	1	0	0	0	0	0	0	1	1	0	0		1	0	0	1	0	0	0	0	999	0		1		0	0	999	999	0	0
COV_281		3	3		6	2		57	3	2	31.6158	4		10	2		1	36.8	1	0	1	0	1	1	0	0	0	0	0		1	0	0	1	0	0	0	0	999	0		3		1	0	999	999	0	0
COV_269		1	2		8	2		56	3	2	27.852	3		10	2		1	38.2	1	0	1	1	1	0	0	0	0	0	0		1	0	0	1	0	0	0	0	999	0		3		1	0	999	999	0	0
COV_109		11	2		11	3		71	4	1	26.8274	3		3	1		0	36.9	1	0	1	1	1	0	0	0	0	0	0		1	0	0	0	0	0	0	0	999	1		1		1	0	999	999	0	0
COV_127		11	2		3	1		44	2	1	29.9836	3		4	1		1	39.8	3	0	1	0	1	0	0	0	0	0	0		0	0	0	0	0	0	0	0	999	0		1		1	0	999	999	0	0
COV_360		1	2		3	1		64	3	2	21.83	2		7	2		1	37.9	1	0	1	0	1	0	0	0	1	0	0		1	0	0	1	0	0	0	0	999	0		3		0	0	999	999	0	0
COV_223		3	3		14	3		33	2	2	26.7229	3		12	2		0	37.6	1	1	1	1	0	0	0	0	0	0	0		0	0	0	0	0	0	0	0	999	0		3		1	1	1	0	0	0
COV_286		3	3		9	2		90	5	1	22.0932	2		999	999		0	36.5	1	0	0	1	1	0	0	0	0	0	0		1	1	1	1	1	1	0	1	2	0		3		0	1	2	1	0	1
COV_410		1	2		29	5		63	3	1	28.4055	3		7	2		1	36.7	1	1	0	1	1	0	0	0	0	0	0		0	0	0	0	0	0	0	0	999	0		3		1	1	4	1	1	1
COV_233		3	3		27	5		59	3	1	28.4055	3		7	2		1	39.2	2	0	0	0	1	0	0	0	1	0	0		0	0	0	0	0	0	0	0	999	0		3		1	1	2	1	0	0
COV_439		3	3		26	5		63	3	2	37.6378	4		14	2		1	36.6	1	1	0	1	1	1	0	0	1	0	0		1	1	1	1	0	0	0	0	999	0		1		0	1	1	0	0	0
COV_471		4	3		9	2		73	4	1	24.3025	2		5	1		1	36.8	1	0	0	0	0	0	0	0	0	0	0		1	1	0	1	1	0	0	0	999	0		3		0	0	999	999	0	0
COV_084		9	1		21	5		64	3	1	27.7743	3		10	2		1	38.6	2	0	1	1	1	0	0	0	0	0	0		1	0	1	1	0	0	0	0	999	0		1		1	1	2	0	0	0
COV_303		3	3		18	4		78	5	2	24.4646	2		999	999		0	36.9	1	0	0	0	0	0	0	0	0	0	0		1	0	1	1	1	0	1	1	1	0		3		1	1	1	1	0	0
COV_029		8	1		10	2		76	5	1	999	999		7	2		1	38.8	2	0	0	1	0	0	0	0	0	0	0		1	1	1	1	0	0	0	0	999	0		999		0	0	999	999	0	0
COV_091		10	1		8	2		72	4	1	39.4521	4		6	2		1	39.3	2	1	1	1	1	1	1	0	1	0	0		1	1	1	1	0	0	0	0	999	0		3		1	0	999	999	0	0
COV_336		2	3		11	3		66	4	1	32.1929	4		5	1		1	37.9	1	0	0	0	0	0	0	0	0	0	0		1	1	1	1	1	0	0	0	999	0		3		1	0	999	999	0	0
COV_175		1	2		10	2		67	4	1	28.4055	3		1	1		1	37	1	1	0	1	1	0	0	0	0	0	0		1	0	1	0	0	0	0	0	999	0		3		1	0	999	999	0	0
COV_330		3	3		11	3		77	5	1	23.6713	2		4	1		1	40.1	3	0	1	0	1	0	0	0	1	0	0		1	0	1	0	0	0	0	0	999	0		3		1	0	999	999	0	0
COV_210		12	2		8	2		83	5	2	27.0993	3		6	2		1	37	1	0	1	1	1	0	0	0	0	0	0		0	0	0	0	0	0	0	0	999	0		1		1	0	999	999	0	0
COV_282		3	3		6	2		60	3	1	23.6713	2		1	1		1	38.5	2	0	1	1	1	0	0	0	0	0	0		0	0	0	0	0	0	0	0	999	0		3		1	0	999	999	0	0
COV_477		4	3		5	1		61	3	1	28.4055	3		6	2		0	36.8	1	0	1	1	1	0	0	0	0	0	0		1	1	0	0	0	0	0	0	999	0		1		1	0	999	999	0	0
COV_319		3	3		5	1		61	3	1	26.8274	3		8	2		1	37	1	0	0	0	1	1	0	1	0	0	0		1	1	1	0	0	0	0	0	999	0		3		1	0	999	999	0	0
COV_168		12	2		5	1		42	2	1	28.4055	3		7	2		1	37.2	1	0	1	0	1	0	0	0	1	0	1		0	0	0	0	0	0	0	0	999	0		3		0	0	999	999	0	0
COV_445		3	3		5	1		65	4	1	999	999		7	2		1	39.6	3	1	1	1	1	0	0	0	1	0	0		1	1	1	1	1	0	0	0	999	0		3		1	0	999	999	0	0
COV_457		4	3		4	1		61	3	1	39.4521	4		3	1		1	37.1	1	1	0	1	1	0	0	0	1	0	0		1	1	1	0	0	0	0	0	999	0		3		1	0	999	999	0	0
COV_311		2	3		8	2		62	3	1	23.3556	2		10	2		1	39	2	1	0	1	0	1	0	0	0	0	0		1	0	1	0	0	0	0	0	999	0		999		1	0	999	999	0	0
COV_220		3	3		9	2		69	4	1	25.2493	3		8	2		1	36.6	1	0	0	0	1	1	0	0	0	0	0		1	0	1	1	0	0	0	0	999	0		3		1	0	999	999	0	0
COV_331		1	2		5	1		62	3	1	26.1962	3		12	2		1	38.3	2	0	1	0	0	0	0	0	1	0	0		1	0	1	1	0	0	0	0	999	0		1		0	0	999	999	0	0
COV_489		4	3		4	1		67	4	1	27.7743	3		10	2		1	38.1	1	1	1	1	1	0	0	0	0	0	0		1	1	1	0	0	0	0	0	999	1		3		1	0	999	999	0	0
COV_225		3	3		6	2		39	2	1	30.9304	4		11	2		1	36.8	1	0	1	1	1	0	0	0	1	0	0		0	0	0	0	0	0	0	0	999	0		3		1	0	999	999	0	0
COV_301		3	3		5	1		58	3	2	31.6158	4		10	2		1	36.9	1	0	1	1	1	1	0	0	0	0	0		1	0	1	1	0	0	0	0	999	0		3		1	0	999	999	0	0
COV_102		10	1		9	2		26	2	2	33.8741	4		14	2		1	40	3	1	1	1	1	0	0	0	1	1	1		0	0	0	0	0	0	0	0	999	0		3		1	0	999	999	0	0
COV_291		3	3		6	2		58	3	1	25.2493	3		10	2		1	39	2	0	1	1	1	0	0	0	1	0	0		1	0	1	1	1	0	1	0	999	0		3		1	0	999	999	0	0
COV_073		10	1		7	2		74	4	2	26.3465	3		999	999		1	37.1	1	0	1	0	1	0	0	0	1	0	0		1	1	1	1	0	0	1	0	999	0		999		0	0	999	999	0	0
COV_009		8	1		4	1		49	3	1	27.4587	3		8	2		1	37.8	1	0	1	1	0	0	0	0	0	0	0		1	1	0	0	0	0	0	0	999	0		3		0	0	999	999	0	0
COV_110		11	2		11	3		58	3	1	31.5617	4		7	2		1	38.1	1	0	0	1	0	0	0	0	0	0	0		0	0	0	0	0	0	0	0	999	0		1		1	0	999	999	0	0
COV_083		9	1		5	1		43	2	1	37.874	4		9	2		1	37.3	1	0	1	0	0	0	0	0	0	0	0		1	0	0	0	0	0	0	1	8	0		1		0	0	999	999	0	0
COV_378		1	2		29	5		62	3	1	34.7178	4		12	2		1	39.1	2	0	0	1	1	1	0	0	0	0	0		1	0	1	0	0	0	0	0	999	0		1		1	1	4	0	1	1
COV_329		3	3		30	5		53	3	1	31.5617	4		10	2		1	37.3	1	0	0	0	0	1	0	0	1	0	0		1	1	1	1	1	0	0	0	999	0		3		1	1	5	1	1	0
COV_481		4	3		16	4		69	4	1	24.6181	2		8	2		0	40.2	3	0	0	1	1	0	0	0	0	0	0		1	0	0	0	0	1	0	0	999	0		3		1	1	3	1	1	1
COV_261		1	2		9	2		32	2	1	20.1995	2		999	999		0	37.1	1	0	0	0	1	0	0	0	0	0	0		0	0	0	0	0	0	0	0	999	0		3		1	1	2	0	1	1
COV_459		4	3		43	5		77	5	1	21.1463	2		14	2		0	36.5	1	0	1	1	1	1	0	0	0	0	0		1	0	1	1	1	1	1	0	999	0		3		1	1	5	0	0	0
COV_287		3	3		19	4		28	2	1	999	999		7	2		0	37.6	1	0	0	1	1	0	0	0	0	0	0		0	0	0	0	0	0	0	0	999	0		1		1	1	4	1	1	1
COV_440		3	3		8	2		71	4	1	26.8274	3		8	2		0	36.5	1	0	0	0	1	0	0	0	0	0	0		1	1	0	1	1	0	0	0	999	0		3		1	1	2	1	1	1
COV_164		12	2		34	5		86	5	2	26.3465	3		2	1		0	36.9	1	1	0	0	0	0	0	0	1	0	0		1	1	1	0	0	0	0	0	999	0		3		1	0	999	999	0	0
COV_324		2	3		14	3		75	5	1	26.8274	3		9	2		1	37.7	1	0	0	1	1	0	0	0	0	0	0		1	0	1	0	0	0	0	0	999	0		3		1	1	1	0	1	0
COV_343		2	3		29	5		48	3	1	23.6713	2		5	1		1	39.3	2	1	1	1	1	0	0	0	0	0	0		0	0	0	0	0	0	0	0	999	0		1		1	1	3	0	1	0
COV_376		1	2		20	4		77	5	1	23.6713	2		10	2		1	36.6	1	1	1	1	1	0	0	0	0	1	0		1	0	1	0	0	0	0	0	999	0		3		1	1	4	1	0	0
COV_005		8	1		22	5		50	3	1	20.8307	2		8	2		1	38.3	2	0	0	1	0	0	0	0	0	0	0		1	0	1	0	0	1	0	0	999	0		999		1	1	3	0	0	1
COV_486		4	3		7	2		60	3	1	22.0932	2		13	2		1	37	1	0	1	1	1	1	0	0	0	0	0		1	1	1	1	0	0	0	0	999	0		3		1	1	1	0	0	0
COV_219		3	3		11	3		56	3	1	25.2493	3		11	2		1	38.5	2	0	0	1	1	0	0	0	0	0	0		0	0	0	0	0	0	0	0	999	0		3		1	1	3	1	1	1
COV_283		3	3		15	3		75	5	1	25.2493	3		10	2		0	37.1	1	0	1	1	1	0	0	0	0	0	0		1	1	1	1	1	0	0	0	999	0		3		1	1	1	1	0	0
COV_064		9	1		9	2		73	4	1	29.0367	3		15	2		1	39.5	3	0	1	1	0	0	0	0	0	0	0		1	0	1	1	0	0	1	0	999	0		3		0	0	999	999	0	0
COV_484		4	3		6	2		70	4	1	23.6713	2		1	1		1	36	1	1	1	0	0	0	0	0	0	0	0		1	1	1	1	1	0	0	1	5	0		3		0	0	999	999	0	0
COV_435		10	1		15	3		44	2	1	28.4055	3		3	1		0	36.5	1	0	0	1	1	0	0	0	0	0	0		1	0	1	0	0	0	0	0	999	0		1		1	1	3	0	0	0
COV_328		3	3		22	5		55	3	2	33.1213	4		12	2		1	38.3	2	0	1	0	1	0	0	0	1	0	0		0	0	0	0	0	0	0	0	999	0		3		1	0	999	999	0	0
COV_151		12	2		14	3		80	5	1	31.5617	4		2	1		1	37.1	1	0	1	1	1	0	1	1	0	0	1		1	0	1	0	0	0	0	0	999	0		999		1	1	2	0	0	0
COV_461		4	3		30	5		75	5	1	999	999		10	2		1	36.9	1	0	0	1	1	0	0	0	1	0	0		1	1	1	0	0	0	0	1	6	0		1		1	1	5	1	1	0
COV_294		3	3		12	3		59	3	1	36.2959	4		7	2		1	40	3	1	1	1	0	0	0	0	1	0	0		1	1	1	1	1	0	0	0	999	0		3		1	1	2	0	0	0
COV_295		3	3		4	1		50	3	2	29.7339	3		4	1		1	38.7	2	0	1	0	0	0	0	0	0	0	0		1	0	1	0	0	0	0	1	1	0		3		0	0	999	999	0	0
COV_196		2	3		6	2		75	5	1	28.4055	3		999	999		0	37.2	1	0	0	0	1	0	0	0	0	0	0		1	1	1	1	0	0	0	0	999	0		3		0	0	999	999	0	0
COV_305		3	3		8	2		47	3	1	28.4055	3		4	1		1	39	2	0	1	1	0	0	0	0	0	0	1		0	0	0	0	0	0	0	0	999	0		3		1	0	999	999	0	0
COV_318		2	3		8	2		52	3	1	26.8274	3		11	2		1	36.7	1	0	1	1	1	0	0	0	0	0	0		1	0	1	1	0	0	1	0	999	0		1		1	0	999	999	0	0
COV_285		3	3		7	2		66	4	1	31.5617	4		999	999		1	36.8	1	0	1	1	1	0	0	0	0	0	0		1	0	1	0	0	0	0	0	999	0		3		1	1	1	0	0	0
COV_456		3	3		6	2		76	5	2	30.1103	4		6	2		1	36.5	1	1	0	1	1	0	0	0	0	0	0		1	1	0	0	0	0	0	0	999	0		3		1	0	999	999	0	0
COV_307		3	3		5	1		50	3	1	24.6181	2		12	2		1	37.6	1	0	1	0	0	0	0	0	0	0	0		1	1	0	1	0	0	0	0	999	0		1		0	0	999	999	0	0
COV_314		2	3		4	1		31	2	1	37.874	4		10	2		1	39.1	2	1	1	1	0	0	0	1	1	0	0		1	0	0	1	0	0	0	0	999	0		3		0	0	999	999	0	0
COV_193		2	3		6	2		76	5	2	63.9843	4		14	2		0	36.7	1	0	1	1	1	0	0	0	0	0	0		1	0	1	0	0	0	0	0	999	0		2		1	0	999	999	0	0
COV_093		10	1		7	2		74	4	1	25.2493	3		10	2		1	38.3	2	1	1	1	1	1	1	0	0	0	0		0	0	0	0	0	0	0	0	999	0		3		1	0	999	999	0	0
COV_230		3	3		7	2		45	3	1	26.8274	3		10	2		1	38.2	1	0	1	1	0	0	1	1	0	0	0		1	1	0	1	0	0	0	0	999	0		3		1	0	999	999	0	0
COV_049		9	1		10	2		61	3	1	33.1398	4		2	1		1	38.3	2	0	1	1	1	0	0	0	1	0	0		1	0	0	1	0	0	0	0	999	0		3		1	0	999	999	0	0
COV_232		2	3		6	2		70	4	2	43.2835	4		10	2		0	37	1	0	0	1	1	0	0	0	0	0	0		1	0	1	1	1	1	1	0	999	0		3		0	0	999	999	0	0
COV_265		1	2		10	2		47	3	1	30.6148	4		4	1		1	36.2	1	0	1	1	1	0	0	0	0	0	0		0	0	0	0	0	0	0	0	999	0		3		1	0	999	999	0	0
COV_200		1	2		4	1		50	3	1	26.5118	3		10	2		1	37.1	1	0	0	0	0	0	1	1	0	0	0		1	1	1	1	0	0	0	0	999	0		3		0	0	999	999	0	0
COV_234		2	3		8	2		49	3	1	23.6713	2		3	1		1	37.2	1	0	0	1	0	1	0	0	0	0	0		0	0	0	0	0	0	0	0	999	0		3		0	0	999	999	0	0
COV_042		10	1		5	1		42	2	1	29.9836	3		10	2		1	37.6	1	0	0	1	1	0	0	0	1	0	0		1	1	0	0	0	0	0	0	999	0		3		1	0	999	999	0	0
COV_118		11	2		5	1		69	4	2	30.1103	4		3	1		1	37.9	1	0	0	1	0	1	1	0	0	0	0		1	1	0	0	0	0	1	0	999	0		3		0	0	999	999	0	0
COV_081		9	1		8	2		75	5	1	28.4055	3		5	1		1	39	2	0	1	1	0	1	1	0	0	1	1		1	1	1	1	1	0	0	0	999	0		3		1	0	999	999	0	0
COV_198		2	3		21	5		69	4	1	26.8274	3		12	2		1	37.3	1	0	1	1	1	0	0	0	0	0	0		1	0	1	0	0	0	0	1	7	0		3		1	0	999	999	0	0
COV_035		9	1		8	2		48	3	1	29.3524	3		1	1		1	39.1	2	0	0	1	1	0	0	0	0	0	0		1	0	0	0	0	0	0	1	7	0		3		1	0	999	999	0	0
COV_038		8	1		32	5		42	2	1	28.4055	3		7	2		1	38.1	1	0	1	1	0	0	0	0	0	0	0		0	0	0	0	0	0	0	0	999	0		3		0	0	999	999	0	0
COV_041		9	1		12	3		85	5	2	26.3465	3		0	1		0	36.2	1	0	0	0	0	1	1	0	0	0	0		1	0	0	0	0	0	0	1	5	0		3		0	0	999	999	0	0
COV_272		3	3		6	2		73	4	1	27.4587	3		10	2		1	37.6	1	0	0	1	1	0	0	0	0	0	0		1	1	1	0	0	0	0	0	999	0		3		1	0	999	999	0	0
COV_308		1	2		7	2		81	5	1	30.6148	4		10	2		0	36.6	1	0	0	1	1	0	0	0	0	0	0		1	0	1	1	0	0	0	1	2	0		3		1	0	999	999	0	0
COV_334		2	3		2	1		77	5	1	18.937	2		13	2		0	37	1	0	1	1	1	0	0	0	0	0	0		1	0	0	0	1	0	1	0	999	0		3		1	1	1	1	0	0
COV_231		3	3		6	2		67	4	1	24.6181	2		3	1		0	36	1	0	0	0	0	0	0	0	0	0	0		1	0	1	0	1	0	0	0	999	0		1		0	0	999	999	0	0
COV_203		2	3		6	2		64	3	1	29.668	3		10	2		1	37.8	1	0	0	1	1	0	0	0	1	0	0		1	1	0	0	0	0	0	0	999	0		3		1	0	999	999	0	0
COV_267		3	3		4	1		67	4	2	30.1103	4		2	1		1	37.5	1	1	1	0	0	0	0	0	1	0	0		0	0	0	0	0	0	0	0	999	0		1		0	0	999	999	0	0
COV_276		1	2		3	1		43	2	2	28.6048	3		10	2		0	36.9	1	0	1	1	1	0	0	0	1	0	0		1	0	0	1	0	0	0	0	999	0		1		0	0	999	999	0	0
COV_278		3	3		7	2		57	3	1	23.6713	2		8	2		1	38	1	0	0	0	1	0	0	0	1	0	0		1	0	1	0	0	0	0	0	999	0		1		0	0	999	999	0	0
COV_279		3	3		8	2		67	4	1	26.1962	3		8	2		1	37.3	1	0	1	1	1	0	0	0	1	0	0		1	1	1	0	1	0	0	0	999	0		3		1	0	999	999	0	0
COV_290		3	3		8	2		83	5	1	20.5151	2		7	2		0	37.5	1	0	1	1	0	0	0	0	0	0	0		1	1	1	1	1	0	0	0	999	0		3		1	0	999	999	0	0
COV_313		2	3		4	1		66	4	1	24.6181	2		10	2		1	38.7	2	0	0	0	1	0	0	0	1	0	0		1	0	1	0	1	0	0	0	999	0		3		0	0	999	999	0	0
COV_317		2	3		7	2		54	3	1	26.8274	3		9	2		1	37.3	1	0	1	1	1	0	0	1	1	1	0		0	0	0	0	0	0	0	0	999	0		3		1	0	999	999	0	0
COV_332		2	3		5	1		84	5	2	30.1103	4		11	2		1	36.8	1	0	0	1	1	0	0	0	0	0	0		1	1	1	0	0	0	0	0	999	0		3		1	0	999	999	0	0
COV_174		1	2		6	2		27	2	1	31.5617	4		6	2		1	36.3	1	1	1	1	1	0	0	0	1	0	0		0	0	0	0	0	0	0	0	999	0		3		1	0	999	999	0	0
COV_348		1	2		16	4		60	3	1	28.7211	3		5	1		1	38.8	2	0	0	1	1	1	1	0	0	0	0		1	0	0	1	0	0	0	0	999	0		1		1	0	999	999	0	0
COV_455		4	3		5	1		71	4	1	23.9869	2		2	1		1	39.2	2	1	1	1	1	0	0	0	0	0	0		1	0	1	1	0	0	0	0	999	0		3		1	0	999	999	0	0
COV_458		4	3		4	1		48	3	1	24.9337	2		7	2		1	38	1	1	1	1	0	1	0	0	0	0	1		0	0	0	0	0	0	0	0	999	0		3		0	0	999	999	0	0
COV_469		4	3		5	1		71	4	2	29.3575	3		7	2		1	38.4	2	0	0	1	0	0	0	0	0	0	0		1	0	0	1	0	0	0	0	999	0		3		0	0	999	999	0	0
COV_490		4	3		5	1		75	5	2	33.8741	4		3	1		1	38.7	2	0	1	1	1	0	0	0	0	0	0		1	0	0	1	0	0	0	0	999	0		3		1	0	999	999	0	0
COV_482		4	3		6	2		49	3	2	28.2284	3		10	2		1	37.1	1	0	1	1	0	0	0	0	1	0	0		0	0	0	0	0	0	0	0	999	0		3		1	0	999	999	0	0
COV_025		9	1		9	2		32	2	1	22.0932	2		2	1		1	39.3	2	1	1	0	0	0	0	0	1	0	0		0	0	0	0	0	0	0	0	999	0		1		0	0	999	999	0	0
COV_339		2	3		3	1		17	2	1	32.8241	4		10	2		1	37.7	1	0	0	1	0	0	0	0	1	0	0		0	0	0	0	0	0	0	0	999	0		1		0	0	999	999	0	0
COV_260		1	2		6	2		40	2	1	31.5617	4		10	2		1	36.7	1	0	1	1	1	1	0	0	1	0	0		1	0	0	1	0	0	0	0	999	0		3		1	0	999	999	0	0
COV_306		2	3		5	1		60	3	2	28.2284	3		15	2		1	38.6	2	0	0	1	1	1	0	0	1	0	0		0	0	0	0	0	0	0	0	999	0		3		1	0	999	999	0	0
COV_201		1	2		8	2		56	3	2	30.1103	4		5	1		0	36.1	1	0	1	1	1	0	0	0	0	1	0		1	1	1	1	0	0	0	0	999	0		3		0	0	999	999	0	0
COV_072		9	1		5	1		72	4	1	25.2493	3		14	2		1	38.8	2	0	1	0	0	0	0	0	0	0	0		1	1	1	1	1	0	1	0	999	0		3		0	0	999	999	0	0
COV_190		2	3		6	2		73	4	1	23.6713	2		9	2		1	36.8	1	0	0	1	1	0	0	0	0	0	0		1	0	1	1	0	1	0	0	999	0		3		1	0	999	999	0	0
COV_298		3	3		5	1		74	4	2	28.2284	3		999	999		1	36.9	1	0	0	0	1	0	0	0	0	0	0		1	0	1	1	0	0	0	0	999	0		1		1	0	999	999	0	0
COV_423		1	2		8	2		66	4	1	28.4055	3		999	999		1	39.4	3	1	1	1	1	0	0	0	0	0	0		1	1	1	1	0	0	0	0	999	0		3		1	0	999	999	0	0
COV_058		10	1		7	2		81	5	1	18.937	2		0	1		1	38.5	2	1	0	0	0	0	0	0	0	0	0		1	1	0	1	1	0	0	0	999	1		3		0	0	999	999	0	0
COV_114		11	2		3	1		69	4	1	33.4554	4		4	1		0	36.8	1	0	0	1	0	0	0	0	1	0	0		1	1	1	1	1	0	0	0	999	0		1		1	0	999	999	0	0
COV_304		3	3		20	4		47	3	1	35.3491	4		11	2		0	37.6	1	1	0	1	0	0	0	0	0	0	0		0	0	0	0	0	0	0	0	999	0		1		1	1	3	1	0	0
COV_312		3	3		8	2		80	5	2	30.1103	4		4	1		0	37	1	1	0	0	1	1	1	1	0	0	0		1	1	1	1	1	1	0	1	1	1		3		1	0	999	999	0	0
COV_411		1	2		19	4		62	3	1	32.1929	4		2	1		1	37	1	1	1	1	1	0	0	0	0	0	0		1	0	0	1	0	0	0	0	999	0		1		1	1	1	0	0	0
COV_189		1	2		18	4		68	4	1	30.9304	4		8	2		1	38.6	2	0	1	0	0	0	0	0	0	0	0		1	1	0	0	0	0	0	0	999	0		2		1	0	999	999	0	0
COV_394		1	2		31	5		78	5	2	26.3465	3		1	1		1	39.3	2	1	1	1	1	0	0	0	1	0	0		1	0	1	0	0	0	0	0	999	0		3		1	1	5	0	1	1
COV_399		1	2		17	4		61	3	2	25.2174	3		2	1		1	36.9	1	0	0	1	1	0	0	0	0	0	0		1	0	1	0	0	0	0	0	999	0		3		1	1	3	0	1	1
COV_485		4	3		4	1		45	3	2	28.2284	3		9	2		1	36.5	1	0	1	1	0	1	0	0	0	1	0		0	0	0	0	0	0	0	0	999	0		3		1	0	999	999	0	0
COV_121		11	2		7	2		59	3	1	29.3524	3		10	2		1	38.3	2	0	0	1	1	0	0	0	0	0	0		1	1	1	1	0	0	0	0	999	0		3		1	0	999	999	0	0
COV_384		1	2		3	1		61	3	1	22.4088	2		5	1		0	37.3	1	1	0	1	1	0	0	0	0	0	0		1	0	0	1	0	0	0	0	999	0		3		1	0	999	999	0	0
COV_264		1	2		9	2		58	3	1	23.9869	2		4	1		1	36.7	1	1	0	0	1	0	0	0	1	0	0		1	1	1	0	0	0	0	0	999	0		3		1	1	2	1	0	0
COV_387		1	2		9	2		69	4	1	999	999		1	1		1	37.4	1	0	0	1	1	0	0	0	1	0	0		1	1	1	0	1	0	0	0	999	0		1		1	0	999	999	0	0
COV_430		11	2		10	2		59	3	1	31.5617	4		1	1		1	38.9	2	1	0	1	1	0	0	0	1	0	0		1	1	0	0	0	0	0	0	999	0		3		1	0	999	999	0	0
COV_124		11	2		4	1		39	2	1	29.9836	3		6	2		1	38.3	2	0	1	1	0	0	0	0	0	0	0		1	0	1	0	1	0	1	0	999	0		3		0	0	999	999	0	0
COV_409		1	2		49	5		74	4	2	24.4646	2		1	1		0	36.7	1	0	0	0	1	0	0	0	0	0	0		1	0	1	0	0	0	0	0	999	0		3		1	1	5	0	1	1
COV_391		1	2		14	3		58	3	1	34.7178	4		3	1		0	37	1	0	1	1	1	0	0	0	0	0	0		1	1	1	1	0	0	0	0	999	0		1		1	0	999	999	0	0
COV_207		1	2		6	2		17	2	1	39.4521	4		7	2		1	37	1	0	1	0	1	0	0	0	1	0	0		0	0	0	0	0	0	0	0	999	0		3		1	0	999	999	0	0
COV_363		1	2		8	2		51	3	2	30.1103	4		7	2		1	37.8	1	1	0	0	1	0	0	0	1	0	0		1	0	0	1	0	0	0	0	999	0		3		1	0	999	999	0	0
COV_162		12	2		5	1		44	2	2	24.4646	2		7	2		0	37	1	0	0	1	0	1	0	0	0	1	0		0	0	0	0	0	0	0	0	999	0		3		0	0	999	999	0	0
COV_424		1	2		25	5		88	5	1	22.0932	2		2	1		0	36	1	0	0	1	1	0	0	0	0	0	0		1	0	0	0	1	0	1	0	999	0		3		1	1	5	1	1	1
COV_437		10	1		9	2		69	4	1	26.1962	3		10	2		1	36.2	1	1	1	1	1	0	0	0	0	0	0		1	1	1	0	0	0	0	0	999	0		3		1	1	2	0	1	1
COV_171		12	2		32	5		65	4	1	26.8274	3		7	2		1	36.6	1	0	1	1	1	1	0	0	0	0	0		1	0	1	1	0	0	0	1	6	0		1		1	1	5	1	1	0
COV_016		8	1		33	5		83	5	1	32.1929	4		6	2		1	39	2	0	1	0	0	0	0	0	0	0	0		1	0	1	0	0	1	1	0	999	0		3		1	1	5	0	0	0
COV_398		1	2		18	4		86	5	1	26.8274	3		1	1		0	36.9	1	0	1	1	1	0	0	0	0	0	0		1	1	0	0	1	1	0	0	999	0		3		1	1	3	0	1	1
COV_129		11	2		6	2		55	3	2	33.8741	4		7	2		0	37.8	1	0	1	1	1	0	0	0	0	0	0		1	1	1	0	0	0	0	0	999	0		3		1	0	999	999	0	0
COV_023		9	1		4	1		84	5	1	17.3589	1		2	1		1	38.3	2	1	0	0	0	0	1	1	0	0	0		1	0	1	1	0	0	0	0	999	0		999		0	0	999	999	0	0
COV_428		11	2		26	5		80	5	2	18.8189	2		1	1		1	37.6	1	0	0	0	1	0	0	0	0	1	0		1	0	0	1	0	0	0	0	999	0		3		1	1	1	0	0	0
COV_147		12	2		8	2		34	2	1	37.874	4		7	2		1	39.8	3	0	1	1	0	0	0	1	0	0	1		0	0	0	0	0	0	0	0	999	0		1		1	0	999	999	0	0
COV_155		12	2		11	3		32	2	1	36.6115	4		10	2		1	39.2	2	0	1	1	1	1	0	0	1	1	0		0	0	0	0	0	0	0	0	999	0		1		1	1	2	0	0	0
COV_386		1	2		2	1		49	3	1	28.4055	3		6	2		0	37	1	1	1	1	1	0	0	0	0	0	0		1	1	0	0	0	0	0	0	999	0		1		1	0	999	999	0	0
COV_392		1	2		18	4		60	3	2	19.5717	2		6	2		1	39.9	3	1	0	1	1	0	0	1	1	0	0		0	0	0	0	0	0	0	0	999	0		1		1	0	999	999	0	0
COV_413		12	2		4	1		82	5	1	26.8274	3		1	1		0	36.2	1	0	0	1	1	0	0	0	0	0	0		1	1	1	1	1	0	0	0	999	0		3		1	0	999	999	0	0
COV_300		3	3		2	1		34	2	1	37.874	4		6	2		1	38.5	2	0	0	1	0	1	0	0	1	0	0		1	0	0	0	0	1	0	0	999	0		3		0	0	999	999	0	0
COV_419		12	2		10	2		60	3	1	34.7178	4		2	1		0	36.7	1	0	0	1	1	0	0	0	0	0	0		1	0	1	0	1	0	0	0	999	0		3		1	1	1	0	0	0
COV_006		8	1		6	2		79	5	1	999	999		14	2		0	36.9	1	0	1	1	0	0	0	0	0	1	0		1	0	1	0	1	0	0	0	999	0		3		1	0	999	999	0	0
COV_080		11	2		2	1		74	4	1	999	999		14	2		0	36.5	1	0	0	1	0	0	0	0	1	0	0		1	1	1	0	0	0	0	0	999	0		1		0	0	999	999	0	0
COV_402		1	2		25	5		71	4	1	31.5617	4		999	999		1	36	1	0	1	1	1	0	0	0	0	0	0		1	1	1	0	1	0	0	0	999	0		3		1	1	3	1	1	1
COV_380		1	2		16	4		49	3	2	28.2284	3		10	2		1	36.9	1	1	0	1	1	1	1	0	0	0	0		1	0	1	0	0	0	0	0	999	0		3		1	1	3	0	1	1
COV_427		11	2		25	5		57	3	2	31.9922	4		2	1		1	38	1	1	1	1	1	0	0	0	0	0	0		0	0	0	0	0	0	0	0	999	0		3		1	1	3	1	1	0
COV_393		1	2		19	4		91	5	1	22.0932	2		2	1		0	36	1	0	0	1	1	0	0	0	0	0	0		0	0	0	0	0	0	0	0	999	0		3		1	1	4	1	1	1
COV_108		10	1		17	4		60	3	2	26.3465	3		1	1		0	37	1	0	0	0	0	0	0	0	1	0	0		1	0	0	0	0	0	0	1	2	0		3		1	0	999	999	0	0
COV_014		8	1		32	5		69	4	1	29.9836	3		1	1		0	37.1	1	0	0	1	1	0	0	0	0	0	0		1	1	0	1	1	1	0	0	999	0		3		1	1	4	1	1	0
COV_389		1	2		22	5		59	3	2	999	999		1	1		1	39	2	0	1	1	1	1	0	0	0	0	0		1	0	1	0	1	0	0	1	1	1		3		1	1	5	1	1	1
COV_079		9	1		7	2		28	2	1	29.0367	3		7	2		1	39.4	3	0	1	1	0	0	0	0	1	0	0		0	0	0	0	0	0	0	0	999	0		3		0	0	999	999	0	0
COV_138		12	2		9	2		63	3	1	25.2493	3		5	1		0	36.6	1	0	0	1	1	0	0	0	0	1	0		0	0	0	0	0	0	0	0	999	0		3		1	0	999	999	0	0
COV_136		12	2		7	2		30	2	1	41.977	4		3	1		0	37.9	1	0	0	1	1	0	0	0	0	0	0		1	1	1	0	0	0	0	0	999	0		1		1	0	999	999	0	0
COV_350		1	2		4	1		36	2	1	34.4022	4		7	2		1	38.1	1	0	0	0	0	0	0	0	0	0	0		0	0	0	0	0	0	0	0	999	0		1		0	0	999	999	0	0
COV_396		1	2		18	4		60	3	1	21.4619	2		7	2		1	37.3	1	0	1	1	0	0	0	0	0	0	0		1	0	1	0	0	0	0	0	999	0		3		1	0	999	999	0	0
COV_429		11	2		25	5		83	5	2	22.5827	2		1	1		1	37.8	1	0	0	0	1	1	0	1	0	0	0		1	0	1	0	0	1	0	0	999	0		3		1	0	999	999	0	0
COV_090		10	1		4	1		56	3	1	37.874	4		7	2		1	38.3	2	0	1	0	0	0	0	0	0	0	0		1	0	0	1	0	0	0	0	999	0		999		0	0	999	999	0	0
COV_180		12	2		1	1		69	4	2	18.8189	2		7	2		0	37	1	1	1	1	1	0	0	0	1	1	1		1	1	1	0	1	1	0	0	999	0		3		1	1	1	1	0	0
COV_370		12	2		6	2		54	3	1	30.9304	4		12	2		1	37.5	1	1	0	1	0	0	0	0	1	0	0		1	1	1	1	0	0	0	0	999	0		3		1	0	999	999	0	0
COV_052		9	1		2	1		77	5	2	23.7118	2		7	2		1	37.4	1	0	1	0	0	0	0	0	0	0	0		1	0	1	1	0	0	0	0	999	0		3		0	0	999	999	0	0
COV_061		10	1		4	1		49	3	1	27.4587	3		7	2		0	37.1	1	0	1	1	1	0	0	0	0	0	0		1	1	0	0	0	0	0	0	999	0		3		0	0	999	999	0	0
COV_159		12	2		2	1		76	5	2	26.3465	3		2	1		1	37.1	1	0	0	1	1	0	0	0	1	0	1		1	0	1	1	0	0	0	1	1	0		1		1	0	999	999	0	0
COV_003		8	1		3	1		24	2	1	22.0932	2		0	1		0	36.5	1	0	0	0	0	0	0	0	0	1	0		0	0	0	0	0	0	0	0	999	0		1		0	0	999	999	0	0
COV_030		9	1		14	3		85	5	1	22.0932	2		5	1		1	38.5	2	0	0	0	0	0	0	0	1	0	0		1	1	1	1	0	0	0	1	6	0		2		0	0	999	999	0	0
COV_039		9	1		3	1		60	3	1	24.3025	2		10	2		1	38.4	2	0	1	0	0	0	0	0	0	0	0		1	0	0	1	1	0	0	0	999	0		3		0	0	999	999	0	0
COV_067		9	1		3	1		47	3	1	26.8274	3		14	2		0	36.7	1	0	0	1	0	0	0	0	1	1	0		1	0	1	1	0	0	1	0	999	0		3		0	0	999	999	0	0
COV_148		12	2		4	1		56	3	1	26.8274	3		7	2		1	38	1	1	1	1	1	0	0	0	1	0	0		0	0	0	0	0	0	0	0	999	0		3		0	0	999	999	0	0
COV_405		1	2		6	2		55	3	1	24.6181	2		3	1		1	39.4	3	1	1	1	1	0	0	0	1	0	0		0	0	0	0	0	0	0	0	999	0		3		1	0	999	999	0	0
COV_241		2	3		3	1		39	2	1	23.6713	2		8	2		0	37.6	1	0	0	0	0	1	0	0	0	0	0		0	0	0	0	0	0	0	0	999	0		3		0	0	999	999	0	0
COV_214		1	2		5	1		78	5	1	23.6713	2		10	2		0	36.7	1	0	0	0	1	0	0	0	0	0	0		1	1	1	1	0	0	0	0	999	0		3		0	0	999	999	0	0
COV_351		1	2		11	3		71	4	2	20.7008	2		7	2		1	38.5	2	0	0	0	0	0	0	0	0	0	0		1	1	1	1	1	0	0	0	999	0		3		0	0	999	999	0	0
COV_284		3	3		5	1		70	4	2	33.4977	4		10	2		0	37.2	1	0	0	1	1	0	0	1	0	0	0		1	0	1	0	0	0	1	0	999	0		3		0	0	999	999	0	0
COV_447		4	3		4	1		24	2	1	23.6713	2		13	2		1	37.5	1	1	1	1	1	0	0	0	1	0	0		0	0	0	0	0	0	0	0	999	0		3		1	0	999	999	0	0
COV_170		11	2		4	1		65	4	2	22.9591	2		0	1		0	37	1	0	0	1	1	0	0	1	0	0	0		1	0	0	0	0	0	1	1	1	0		3		1	0	999	999	0	0
COV_163		12	2		5	1		78	5	1	22.0932	2		3	1		1	37.6	1	0	0	0	0	0	0	0	0	0	0		1	0	0	1	0	0	0	0	999	0		3		0	0	999	999	0	0
COV_211		1	2		4	1		71	4	1	25.2493	3		17	2		1	39.5	3	0	1	1	1	0	0	0	0	0	0		1	0	1	1	0	0	0	0	999	0		3		1	0	999	999	0	0
COV_356		11	2		3	1		60	3	2	27.852	3		6	2		0	37.4	1	1	0	0	0	0	1	1	1	0	0		0	0	0	0	0	0	0	0	999	0		3		0	0	999	999	0	0
COV_126		11	2		3	1		82	5	2	24.4646	2		1	1		0	36.6	1	0	0	0	0	0	0	0	1	0	0		0	0	0	0	0	0	0	0	999	0		3		0	0	999	999	0	0
COV_137		11	2		7	2		62	3	1	32.8241	4		20	2		1	37.1	1	0	0	1	1	0	0	0	1	0	0		1	1	1	1	0	0	0	0	999	0		3		1	0	999	999	0	0
COV_359		1	2		12	3		88	5	1	23.6713	2		8	2		1	36.3	1	0	1	1	1	0	0	1	0	0	0		1	1	1	1	1	1	0	0	999	1		3		1	1	2	0	1	1
COV_245		1	2		5	1		64	3	1	28.4055	3		13	2		1	37.4	1	0	1	1	1	0	0	0	0	0	0		0	0	0	0	0	0	0	0	999	0		3		1	0	999	999	0	0
COV_240		2	3		5	1		55	3	1	28.4055	3		12	2		0	36.6	1	0	0	0	1	0	0	0	1	0	1		1	1	0	1	0	0	0	0	999	0		3		0	0	999	999	0	0
COV_310		1	2		7	2		30	2	1	34.7178	4		12	2		1	37.2	1	0	1	0	1	0	0	0	0	0	0		0	0	0	0	0	0	0	0	999	0		1		1	0	999	999	0	0
COV_288		3	3		5	1		79	5	1	28.4055	3		999	999		1	36.7	1	0	1	1	1	0	0	0	0	0	0		0	0	0	0	0	0	0	0	999	0		1		1	0	999	999	0	0
COV_289		3	3		4	1		59	3	1	34.7178	4		7	2		1	36.2	1	0	1	1	0	1	0	0	0	0	0		1	1	1	0	0	0	0	0	999	0		3		1	0	999	999	0	0
COV_372		11	2		16	4		86	5	1	20.5151	2		1	1		1	38.6	2	0	0	1	1	0	0	0	0	0	0		1	0	1	1	1	1	0	1	5	1		3		1	1	1	1	0	0
COV_243		1	2		13	3		74	4	1	25.2493	3		4	1		0	36.3	1	0	0	1	1	0	0	0	0	0	0		1	0	1	1	1	0	1	0	999	1		3		1	1	2	1	1	0
COV_166		12	2		13	3		75	5	2	24.4646	2		2	1		0	36.5	1	1	1	1	1	0	0	0	1	1	0		1	0	1	0	0	0	0	1	5	0		3		1	1	3	1	1	1
COV_244		1	2		14	3		94	5	1	18.937	2		0	1		0	36.6	1	0	0	0	0	0	0	0	0	0	0		1	0	1	1	0	1	0	0	999	0		3		1	1	1	0	1	0
COV_131		11	2		14	3		81	5	2	20.7008	2		0	1		0	36.2	1	0	0	1	1	0	0	0	0	0	0		1	1	1	0	0	1	0	0	999	0		3		0	0	999	999	0	0
COV_388		1	2		3	1		59	3	1	30.6148	4		2	1		0	36.9	1	0	1	1	1	0	0	0	0	0	0		1	0	1	1	0	0	0	0	999	0		3		1	0	999	999	0	0
COV_130		11	2		3	1		58	3	1	30.9304	4		10	2		1	36	1	1	0	0	1	0	0	0	0	1	0		1	1	1	1	0	0	1	0	999	0		1		0	0	999	999	0	0
COV_229		1	2		7	2		52	3	2	26.3465	3		12	2		1	37.7	1	0	0	1	1	0	0	0	0	0	0		0	0	0	0	0	0	0	0	999	0		3		1	0	999	999	0	0
COV_259		1	2		1	1		52	3	2	39.5197	4		6	2		0	37.1	1	0	1	1	1	0	0	0	1	0	0		1	0	1	0	0	0	0	0	999	0		3		0	0	999	999	0	0
COV_252		12	2		5	1		62	3	1	31.5617	4		3	1		0	37.7	1	0	0	1	0	1	0	0	1	0	0		1	1	1	0	0	0	0	0	999	0		3		0	0	999	999	0	0
COV_326		2	3		49	5		63	3	1	999	999		7	2		1	37.6	1	1	0	1	1	0	0	0	1	0	0		1	1	1	0	1	0	0	0	999	0		3		1	1	5	1	1	1
COV_087		9	1		3	1		86	5	1	29.9836	3		4	1		1	38.5	2	0	1	1	1	0	0	0	0	0	0		1	1	1	1	1	1	1	0	999	0		1		1	1	1	1	1	1
COV_421		11	2		19	4		79	5	1	12.0566	1		7	2		1	38.2	1	1	1	1	1	0	0	0	0	0	0		1	1	1	0	0	0	0	0	999	1		3		1	1	4	1	1	1
COV_355		11	2		21	5		71	4	1	25.2493	3		7	2		1	38	1	1	0	0	1	0	0	0	0	0	1		1	0	1	1	0	0	0	0	999	0		3		0	0	999	999	0	0
COV_463		4	3		11	3		83	5	2	22.5827	2		17	2		1	37.8	1	1	0	1	1	0	0	0	1	0	0		1	1	0	0	0	0	0	0	999	0		3		1	1	2	0	1	1
COV_374		1	2		10	2		74	4	2	20.3244	2		4	1		1	37	1	0	0	0	1	0	0	0	0	0	0		1	0	1	1	0	0	0	0	999	0		1		1	0	999	999	0	0
COV_275		1	2		39	5		64	3	1	34.7178	4		21	2		1	38.2	1	1	1	1	1	0	0	0	0	0	0		1	1	1	0	1	0	0	0	999	0		3		1	1	5	1	0	0
COV_192		2	3		15	3		66	4	1	23.04	2		12	2		1	37.9	1	1	1	1	1	0	0	0	0	0	0		0	0	0	0	0	0	0	0	999	0		3		1	0	999	999	0	0
COV_015		8	1		12	3		79	5	2	999	999		999	999		1	37.4	1	0	1	0	0	0	0	0	0	0	0		1	0	1	0	0	0	0	1	5	0		3		1	0	999	999	0	0
COV_173		1	2		4	1		40	2	1	29.9836	3		18	2		0	36.7	1	0	1	1	0	0	0	0	0	0	0		0	0	0	0	0	0	0	0	999	0		1		1	0	999	999	0	0
COV_187		1	2		10	2		69	4	1	31.5617	4		15	2		1	38	1	0	0	0	0	0	0	0	0	0	0		1	1	1	1	1	0	0	0	999	0		2		1	1	1	1	1	1
COV_353		12	2		28	5		81	5	2	30.1103	4		10	2		0	37.3	1	0	1	1	1	0	0	0	0	0	0		1	0	1	0	0	0	0	0	999	0		3		1	1	5	1	1	1
COV_420		12	2		30	5		78	5	1	29.0367	3		7	2		1	38.4	2	1	1	1	1	0	0	0	0	0	0		1	0	1	0	1	0	0	0	999	0		3		1	0	999	999	0	0
COV_316		2	3		10	2		70	4	1	23.6713	2		5	1		1	38.7	2	1	1	1	1	1	0	0	1	0	0		0	0	0	0	0	0	0	0	999	0		1		1	0	999	999	0	0
COV_250		12	2		9	2		61	3	1	24.9337	2		14	2		1	36.6	1	1	0	1	1	1	0	1	0	0	0		1	1	1	1	1	0	0	0	999	0		3		1	0	999	999	0	0
COV_033		9	1		7	2		45	3	1	999	999		6	2		1	38.7	2	0	1	1	0	0	0	0	0	1	0		1	0	0	0	0	0	1	0	999	0		1		0	0	999	999	0	0
COV_100		10	1		3	1		41	2	1	23.6713	2		7	2		1	37.7	1	0	1	1	0	0	0	0	1	0	1		0	0	0	0	0	0	0	0	999	0		999		0	0	999	999	0	0
COV_112		11	2		7	2		71	4	1	23.04	2		7	2		1	36.8	1	0	0	0	0	1	0	0	0	0	0		1	0	1	0	1	0	0	0	999	0		2		1	0	999	999	0	0
COV_472		4	3		8	2		66	4	2	26.3465	3		1	1		1	36.8	1	0	0	0	0	0	1	1	0	0	0		1	1	1	1	0	0	0	1	2	0		1		0	0	999	999	0	0
COV_089		10	1		6	2		62	3	1	25.8806	3		7	2		1	36.7	1	0	0	1	1	0	0	0	1	0	0		1	0	0	0	0	0	0	1	2	0		3		1	0	999	999	0	0
COV_208		1	2		6	2		79	5	2	28.2284	3		3	1		0	37.1	1	0	0	0	0	0	0	0	0	0	0		1	1	1	0	0	0	0	0	999	1		3		0	0	999	999	0	0
COV_247		1	2		5	1		81	5	1	28.4055	3		7	2		1	36.1	1	0	0	0	0	0	0	0	0	0	0		1	1	1	0	0	0	0	1	2	0		3		0	0	999	999	0	0
COV_309		1	2		6	2		68	4	2	22.5827	2		16	2		1	38	1	0	0	0	1	0	0	1	1	0	0		1	0	0	1	0	0	0	0	999	0		3		1	0	999	999	0	0
COV_358		1	2		17	4		75	5	1	23.6713	2		2	1		1	36.8	1	0	0	1	1	0	0	0	0	0	0		1	0	1	0	0	0	0	0	999	1		3		1	0	999	999	0	0
COV_368		12	2		4	1		49	3	1	26.8274	3		14	2		1	36.3	1	0	0	0	0	0	0	0	1	0	0		0	0	0	0	0	0	0	0	999	0		3		1	0	999	999	0	0
COV_235		2	3		11	3		64	3	1	25.2493	3		11	2		1	38	1	0	1	0	0	0	0	0	0	0	0		0	0	0	0	0	0	0	0	999	0		3		1	0	999	999	0	0
COV_333		2	3		5	1		53	3	1	29.9836	3		12	2		1	37.5	1	1	1	0	0	1	0	0	1	1	0		0	0	0	0	0	0	0	0	999	0		3		0	0	999	999	0	0
COV_390		1	2		18	4		94	5	1	25.2493	3		1	1		0	36.4	1	0	0	0	0	0	0	0	0	0	0		1	0	1	0	0	1	0	0	999	0		3		1	0	999	999	0	0
COV_395		1	2		3	1		59	3	1	25.2493	3		3	1		1	38.2	1	0	0	0	0	1	0	0	0	0	0		1	0	0	1	0	0	0	0	999	0		3		0	0	999	999	0	0
COV_337		2	3		14	3		76	5	1	999	999		2	1		1	37.8	1	0	0	0	0	0	0	0	1	0	0		1	1	1	1	1	0	0	0	999	0		3		1	1	2	0	0	0
COV_321		1	2		5	1		46	3	1	31.5617	4		17	2		1	37.9	1	1	1	1	1	0	0	0	0	0	0		0	0	0	0	0	0	0	0	999	0		3		1	0	999	999	0	0
COV_340		2	3		6	2		36	2	1	22.4088	2		8	2		1	39.3	2	0	1	1	0	0	0	0	1	1	0		0	0	0	0	0	0	0	0	999	0		3		1	0	999	999	0	0
COV_345		2	3		4	1		43	2	1	28.4055	3		6	2		1	38.5	2	0	1	0	1	1	0	0	1	0	0		1	0	0	1	0	0	0	0	999	0		1		0	0	999	999	0	0
COV_451		4	3		7	2		79	5	1	29.9836	3		8	2		1	38	1	1	0	1	1	1	0	0	0	0	0		1	1	1	0	1	0	0	0	999	0		3		1	0	999	999	0	0
COV_375		1	2		3	1		62	3	1	29.0367	3		12	2		1	39.6	3	0	1	0	1	0	0	0	0	0	0		1	1	1	0	0	0	0	0	999	0		1		0	0	999	999	0	0
COV_217		1	2		5	1		51	3	1	25.2493	3		10	2		1	38.5	2	1	1	0	1	0	0	0	1	0	1		0	0	0	0	0	0	0	0	999	0		3		1	0	999	999	0	0
COV_202		2	3		6	2		84	5	1	22.0932	2		7	2		0	37.5	1	0	0	1	0	0	0	0	0	0	0		1	0	1	1	1	1	1	0	999	1		2		1	0	999	999	0	0
COV_327		3	3		4	1		82	5	1	999	999		7	2		0	36.5	1	0	0	1	1	0	0	0	0	1	0		1	0	1	0	0	0	0	0	999	0		3		0	1	1	1	0	0
COV_373		1	2		29	5		67	4	1	29.9836	3		16	2		0	37.1	1	0	0	1	1	0	0	0	0	0	0		1	0	0	1	1	0	0	0	999	0		3		1	1	1	1	0	0
COV_228		1	2		5	1		83	5	1	22.4088	2		10	2		1	36.6	1	0	0	1	0	0	0	0	0	0	0		1	1	0	0	0	0	0	0	999	0		3		1	0	999	999	0	0
COV_227		1	2		24	5		85	5	1	26.8274	3		7	2		0	36.7	1	0	0	1	1	0	0	0	0	0	0		1	0	1	1	0	0	0	0	999	0		3		1	0	999	999	0	0
COV_299		3	3		3	1		46	3	2	41.4016	4		9	2		1	38.6	2	0	0	1	0	0	0	0	0	0	0		0	0	0	0	0	0	0	0	999	0		3		0	0	999	999	0	0
COV_184		12	2		4	1		74	4	1	22.7244	2		1	1		0	38.9	2	0	0	0	0	0	0	0	0	0	0		1	1	0	0	0	0	0	0	999	0		3		0	0	999	999	0	0
COV_186		1	2		9	2		66	4	2	24.4646	2		5	1		1	37	1	1	1	0	1	0	0	0	0	0	0		1	0	1	0	0	0	0	0	999	0		3		1	0	999	999	0	0
COV_101		10	1		4	1		89	5	2	18.8189	2		999	999		0	36.7	1	0	1	1	1	0	0	0	0	0	0		1	0	1	1	1	1	1	0	999	0		1		1	0	999	999	0	0
COV_106		10	1		5	1		52	3	1	23.6713	2		10	2		1	38.5	2	0	1	1	1	0	0	0	0	0	0		0	0	0	0	0	0	0	0	999	0		3		1	0	999	999	0	0
COV_098		10	1		8	2		68	4	1	23.6713	2		14	2		1	38.1	1	1	1	0	1	0	0	1	1	0	0		1	1	1	1	1	0	0	1	2	1		999		1	0	999	999	0	0
COV_182		12	2		5	1		89	5	1	23.04	2		8	2		1	36.8	1	0	1	1	1	1	0	0	0	0	0		1	0	1	0	0	1	0	0	999	1		3		1	1	1	0	0	0
COV_004		8	1		9	2		82	5	2	999	999		2	1		1	37.1	1	0	1	1	0	0	0	0	0	0	0		1	1	1	0	1	0	0	0	999	0		1		1	1	1	1	0	0
COV_010		8	1		10	2		56	3	1	999	999		4	1		1	37.6	1	0	1	1	0	1	0	0	1	0	0		0	0	0	0	0	0	0	0	999	0		3		0	0	999	999	0	0
COV_011		8	1		3	1		78	5	1	26.8274	3		8	2		1	38	1	1	0	0	0	0	1	0	0	0	0		1	0	1	0	0	0	0	0	999	0		3		0	0	999	999	0	0
COV_013		8	1		3	1		43	2	1	37.874	4		5	1		0	999	999	0	1	1	0	1	0	0	0	1	1		0	0	0	0	0	0	0	0	999	0		999		0	0	999	999	0	0
COV_020		8	1		8	2		37	2	2	999	999		2	1		1	37.1	1	0	1	1	0	1	0	0	0	0	0		1	1	0	1	0	0	1	0	999	0		1		0	0	999	999	0	0
COV_062		10	1		3	1		67	4	1	25.8806	3		9	2		1	39.5	3	0	0	1	1	0	0	0	1	0	0		1	0	1	1	0	0	0	0	999	0		3		1	0	999	999	0	0
COV_047		10	1		2	1		66	4	2	26.3465	3		7	2		1	37.9	1	0	0	0	0	1	0	0	0	0	0		0	0	0	0	0	0	0	0	999	0		1		0	0	999	999	0	0
COV_135		12	2		3	1		50	3	1	25.2493	3		7	2		0	37.2	1	0	0	0	1	0	0	0	0	1	0		0	0	0	0	0	0	0	0	999	0		3		0	0	999	999	0	0
COV_123		11	2		4	1		74	4	1	25.2493	3		7	2		0	37.6	1	0	1	1	1	0	0	0	0	0	0		1	1	1	1	0	0	0	0	999	0		3		1	0	999	999	0	0
COV_086		10	1		3	1		66	4	2	26.3465	3		10	2		0	36.6	1	0	0	1	0	1	0	0	0	0	0		1	1	1	1	0	0	0	0	999	0		1		0	0	999	999	0	0
COV_379		1	2		33	5		68	4	2	30.1103	4		3	1		0	36.5	1	0	1	1	1	0	0	0	0	0	0		1	0	1	0	1	0	0	0	999	0		3		1	1	5	1	1	1
COV_377		1	2		34	5		74	4	1	32.1929	4		12	2		1	36.8	1	0	1	1	1	1	0	0	1	0	0		1	1	1	0	0	0	0	0	999	1		3		1	1	5	1	1	1
COV_460		4	3		13	3		62	3	1	29.9836	3		3	1		0	36.1	1	0	0	1	1	1	0	1	1	0	0		1	1	1	1	0	0	0	0	999	1		3		1	1	3	1	0	0
COV_357		1	2		30	5		58	3	1	34.7178	4		8	2		0	36.4	1	0	1	1	1	0	0	0	1	0	0		1	1	1	1	1	1	0	0	999	0		3		1	1	5	1	0	0
COV_344		2	3		19	4		89	5	1	22.0932	2		4	1		0	36.5	1	0	0	0	1	0	0	0	0	0	0		1	1	1	1	1	1	0	0	999	1		3		1	1	4	1	0	1
COV_249		1	2		23	5		87	5	1	23.6713	2		999	999		1	36.9	1	0	0	0	1	0	0	0	0	0	0		1	1	1	1	0	0	0	0	999	0		3		1	0	999	999	0	0
COV_266		3	3		11	3		75	5	2	33.8741	4		999	999		0	999	999	0	0	0	1	0	0	0	0	0	0		1	1	1	0	0	0	0	0	999	0		3		1	1	3	1	1	1
COV_238		1	2		16	4		73	4	1	28.4055	3		6	2		0	36.3	1	0	1	1	1	0	0	0	1	0	0		1	1	1	1	1	0	0	0	999	0		3		1	1	3	1	1	1
COV_277		1	2		3	1		77	5	2	31.6158	4		999	999		0	36.8	1	0	0	0	1	0	0	0	0	0	0		1	0	1	1	1	1	0	0	999	1		3		1	1	1	1	1	1
COV_154		12	2		10	2		54	3	2	18.8189	2		7	2		0	36.3	1	0	0	0	0	1	0	1	1	0	0		1	0	0	0	0	0	0	1	1	0		3		1	1	2	0	1	1
COV_426		11	2		14	3		67	4	1	27.7743	3		7	2		1	36.7	1	1	0	1	1	0	0	0	0	0	0		1	0	1	0	0	0	0	0	999	0		1		1	0	999	999	0	0
COV_365		1	2		19	4		61	3	1	35.3491	4		10	2		1	36.2	1	0	1	1	1	0	0	0	0	0	0		1	1	1	1	0	1	1	0	999	0		3		1	1	4	0	1	1
COV_074		9	1		25	5		86	5	1	21.4619	2		7	2		0	37.8	1	0	0	0	0	0	0	1	1	0	0		1	0	1	1	0	0	0	1	2	0		999		1	1	4	0	1	1
COV_407		12	2		30	5		86	5	2	31.9922	4		2	1		0	36	1	0	0	1	1	0	0	0	1	0	0		1	1	1	1	0	0	0	0	999	0		1		1	1	2	0	1	1
COV_107		10	1		18	4		86	5	2	35.756	4		4	1		0	36.8	1	0	0	1	1	0	0	0	0	0	0		1	1	1	1	1	0	0	0	999	0		3		1	1	2	0	1	1
COV_335		2	3		2	1		93	5	1	999	999		2	1		1	36.2	1	0	0	1	1	0	0	0	1	0	0		1	1	1	1	0	1	0	0	999	0		3		1	1	1	1	1	0
COV_362		9	1		7	2		79	5	2	33.8741	4		2	1		1	37.1	1	1	1	1	1	0	0	0	0	0	0		1	0	0	1	0	1	0	0	999	0		3		1	1	1	1	0	1
COV_215		1	2		15	3		79	5	1	20.5151	2		5	1		1	36.4	1	1	0	0	0	1	0	0	1	0	0		1	0	1	0	1	1	0	0	999	1		3		1	1	2	0	0	1
COV_364		1	2		21	5		46	3	1	28.4055	3		6	2		1	36.7	1	1	0	0	0	1	1	1	0	0	0		0	0	0	0	0	0	0	0	999	0		3		0	1	1	0	0	0
COV_133		12	2		7	2		86	5	2	999	999		17	2		0	37.1	1	0	0	1	1	0	0	0	0	0	0		1	1	1	1	1	0	1	1	5	0		3		1	0	999	999	0	0
COV_034		10	1		1	1		69	4	2	24.841	2		15	2		1	36.9	1	0	0	1	1	0	0	0	0	0	0		1	0	0	0	1	1	0	1	1	0		3		1	1	1	1	1	1
COV_183		12	2		43	5		88	5	1	22.0932	2		10	2		1	39	2	0	0	1	1	1	0	0	0	0	0		1	0	1	0	0	1	0	0	999	0		3		1	0	999	999	0	0
COV_026		9	1		6	2		50	3	1	26.1962	3		0	1		1	39.3	2	0	1	1	0	0	0	0	0	0	0		0	0	0	0	0	0	0	0	999	0		999		0	1	1	1	0	1
COV_195		1	2		13	3		82	5	1	21.4619	2		999	999		0	36.7	1	0	0	0	0	0	0	0	0	1	0		1	1	0	1	1	1	0	0	999	1		3		0	1	2	0	0	1
COV_352		12	2		6	2		71	4	1	18.937	2		10	2		1	39	2	1	0	1	1	1	0	0	0	0	0		1	0	1	1	1	1	0	0	999	1		3		1	0	999	999	0	0
COV_367		4	3		8	2		80	5	1	18.937	2		1	1		1	38.3	2	0	1	0	0	0	0	0	0	0	0		0	0	0	0	0	0	0	0	999	0		3		0	0	999	999	0	0
COV_361		1	2		4	1		70	4	1	28.4055	3		20	2		1	36.8	1	0	1	1	0	0	0	0	0	0	0		1	0	1	1	0	0	0	0	999	0		1		0	0	999	999	0	0
COV_403		12	2		12	3		64	3	1	23.6713	2		1	1		1	39	2	0	0	1	1	0	0	0	0	0	0		0	0	0	0	0	0	0	0	999	0		3		0	1	3	1	1	1
COV_338		2	3		5	1		97	5	2	26.3465	3		11	2		0	36.8	1	0	1	0	0	0	0	0	0	0	0		1	0	1	1	1	1	0	0	999	0		3		1	0	999	999	0	0
COV_436		9	1		13	3		48	3	1	18.937	2		0	1		0	37.5	1	0	0	0	0	0	0	0	0	0	0		1	0	0	0	0	0	0	1	4	0		1		1	0	999	999	0	0
COV_408		1	2		21	5		86	5	2	28.2284	3		1	1		1	38	1	1	0	1	1	1	0	1	0	0	0		1	0	1	0	0	0	0	0	999	1		1		1	0	999	999	0	0
COV_371		12	2		3	1		25	2	2	21.83	2		1	1		1	38.6	2	1	0	0	0	1	1	1	0	0	0		0	0	0	0	0	0	0	0	999	0		1		0	0	999	999	0	0
COV_142		12	2		15	3		74	4	1	25.2493	3		999	999		1	39.1	2	1	1	1	0	0	0	1	1	0	0		1	0	0	1	0	0	1	0	999	0		2		1	0	999	999	0	0
COV_097		10	1		21	5		82	5	2	24.4646	2		8	2		1	38.3	2	0	0	1	1	0	0	0	1	1	0		1	0	0	1	0	0	0	0	999	0		3		1	0	999	999	0	0
COV_418		12	2		14	3		72	4	2	30.1103	4		7	2		1	38.2	1	1	1	1	1	0	0	0	1	0	0		1	1	1	1	0	0	0	0	999	0		3		1	1	1	0	0	0
COV_156		12	2		14	3		56	3	1	28.4055	3		10	2		0	36.9	1	0	0	1	1	1	0	0	0	0	1		1	0	1	0	0	0	0	0	999	0		999		1	1	1	1	0	0
COV_088		10	1		1	1		79	5	2	31.9922	4		10	2		1	38.1	1	0	1	1	1	1	0	0	1	0	0		1	1	1	0	0	0	0	0	999	0		1		1	0	999	999	0	0
COV_270		1	2		7	2		55	3	1	25.2493	3		14	2		1	39	2	0	1	0	0	0	0	0	0	0	1		0	0	0	0	0	0	0	0	999	0		3		1	0	999	999	0	0
COV_134		12	2		10	2		52	3	1	32.5085	4		1	1		1	38.5	2	0	0	0	1	1	0	0	0	0	0		0	0	0	0	0	0	0	0	999	0		3		0	0	999	999	0	0
COV_438		10	1		3	1		78	5	1	20.5151	2		7	2		1	39.6	3	0	0	0	0	0	1	0	0	0	0		1	0	1	0	0	0	0	0	999	0		3		0	1	1	1	0	0
COV_172		12	2		6	2		85	5	1	21.4619	2		2	1		0	36.4	1	0	1	1	0	0	0	0	0	0	0		1	1	1	1	0	0	0	0	999	0		999		1	1	1	1	0	0
COV_045		9	1		6	2		38	2	1	17.3589	1		14	2		0	36.9	1	1	0	0	0	1	0	0	0	0	0		0	0	0	0	0	0	0	0	999	0		1		0	0	999	999	0	0
COV_050		9	1		4	1		74	4	1	35.6647	4		5	1		1	36.8	1	0	0	1	0	0	0	0	0	0	0		1	0	1	0	0	0	0	0	999	0		3		1	0	999	999	0	0
COV_043		10	1		2	1		70	4	1	23.04	2		7	2		0	37.2	1	0	1	1	0	0	0	0	0	0	0		1	0	1	1	0	0	0	1	10	0		2		1	1	1	1	0	0
COV_346		2	3		11	3		84	5	1	29.9836	3		12	2		1	37.9	1	0	0	1	1	0	0	0	0	0	0		0	0	0	0	0	0	0	0	999	0		1		1	0	999	999	0	0
COV_237		1	2		1	1		69	4	2	17.6898	1		10	2		1	37.1	1	0	1	1	1	0	0	0	0	0	0		0	0	0	0	0	0	0	0	999	0		3		0	0	999	999	0	0
COV_048		10	1		5	1		69	4	2	37.6378	4		7	2		1	37	1	0	0	0	0	1	0	0	0	0	0		1	1	1	1	1	0	1	0	999	0		2		1	0	999	999	0	0
COV_104		10	1		3	1		67	4	1	999	999		10	2		1	37	1	1	0	1	0	1	1	0	1	0	0		1	1	0	1	0	0	0	0	999	0		3		0	0	999	999	0	0
COV_354		12	2		3	1		48	3	1	27.4587	3		7	2		1	38.6	2	0	1	1	1	0	0	0	0	0	0		1	0	1	1	0	0	0	0	999	0		1		1	0	999	999	0	0
COV_465		4	3		8	2		72	4	1	22.0932	2		3	1		1	37.8	1	1	1	1	1	0	0	0	1	0	0		0	0	0	0	0	0	0	0	999	0		3		1	0	999	999	0	0
COV_382		1	2		3	1		53	3	1	37.2428	4		11	2		1	38.9	2	0	0	0	0	0	0	0	0	0	1		1	0	0	1	0	0	1	0	999	0		1		0	0	999	999	0	0
COV_254		11	2		3	1		88	5	2	22.5827	2		14	2		0	37.7	1	0	0	0	0	1	0	0	1	0	0		1	1	1	1	1	0	0	0	999	0		3		0	0	999	999	0	0
COV_031		8	1		4	1		46	3	2	26.3465	3		10	2		1	37.2	1	0	1	1	0	1	0	0	0	0	0		1	0	1	0	0	0	0	0	999	0		1		0	0	999	999	0	0
COV_051		10	1		6	2		67	4	1	26.8274	3		1	1		0	36.9	1	0	0	0	0	1	1	0	0	0	0		0	0	0	0	0	0	0	0	999	0		1		0	0	999	999	0	0
COV_444		3	3		3	1		44	2	2	33.8741	4		1	1		0	36.5	1	0	0	0	0	0	1	0	0	0	0		1	1	0	0	0	0	0	0	999	0		3		0	0	999	999	0	0
COV_412		12	2		20	4		51	3	1	20.8307	2		7	2		1	37.3	1	1	0	1	1	0	0	0	0	1	0		1	0	0	1	0	0	0	0	999	0		3		1	0	999	999	0	0
COV_274		1	2		15	3		77	5	1	31.5617	4		12	2		1	999	999	0	1	1	1	0	0	0	0	0	0		1	0	1	0	1	1	0	0	999	0		3		1	0	999	999	0	0
COV_256		1	2		1	1		23	2	2	24.4646	2		999	999		0	36.9	1	0	0	0	0	0	0	0	0	0	0		0	0	0	0	0	0	0	0	999	0		3		0	0	999	999	0	0
COV_236		1	2		5	1		74	4	2	24.4646	2		5	1		0	37.7	1	1	0	0	0	0	0	1	0	0	0		1	1	0	1	0	1	0	0	999	0		3		0	0	999	999	0	0
COV_076		11	2		2	1		42	2	1	36.2959	4		3	1		1	38.5	2	1	1	0	0	0	0	0	1	0	0		1	0	0	0	0	0	1	0	999	0		999		0	0	999	999	0	0
COV_122		11	2		2	1		47	3	2	36.1323	4		3	1		0	37.1	1	0	0	1	0	0	0	0	0	1	0		0	0	0	0	0	0	0	0	999	0		3		0	0	999	999	0	0
COV_181		12	2		1	1		65	4	1	37.874	4		5	1		1	37.2	1	0	0	1	1	0	0	1	0	0	0		1	1	1	1	0	0	0	0	999	0		3		1	0	999	999	0	0
COV_251		12	2		5	1		69	4	1	25.565	3		999	999		0	37.4	1	0	0	1	0	0	0	0	0	0	0		1	0	1	0	0	0	0	0	999	0		3		0	0	999	999	0	0
COV_322		1	2		1	1		76	5	2	37.6378	4		999	999		0	999	999	0	0	0	0	0	0	0	0	0	0		1	1	1	0	1	0	0	0	999	1		999		1	0	999	999	1	1
COV_369		1	2		1	1		56	3	2	999	999		5	1		1	38.4	2	0	0	1	0	0	0	0	1	0	0		1	0	0	1	0	0	0	0	999	0		3		0	0	999	999	0	0
COV_383		1	2		1	1		70	4	1	25.2493	3		3	1		0	36.7	1	0	0	1	1	0	0	0	0	0	0		0	0	0	0	0	0	0	0	999	0		1		1	0	999	999	0	0
COV_422		3	3		38	5		62	3	1	23.6713	2		12	2		1	36.8	1	0	0	1	1	0	0	0	0	0	0		0	0	0	0	0	0	0	0	999	0		3		0	1	3	0	0	1
COV_454		4	3		2	1		40	2	2	35.756	4		12	2		1	37.6	1	1	0	0	0	0	1	1	1	0	0		0	0	0	0	0	0	0	0	999	0		1		0	0	999	999	0	0
COV_094		10	1		4	1		80	5	2	27.852	3		10	2		1	39.1	2	0	1	1	1	0	0	0	1	0	0		1	0	1	1	0	0	0	0	999	0		3		1	0	999	999	0	0
COV_103		10	1		6	2		35	2	1	34.7178	4		7	2		1	37.8	1	0	0	1	1	0	0	0	0	0	0		0	0	0	0	0	0	0	0	999	0		3		1	0	999	999	0	0
COV_152		12	2		6	2		81	5	2	22.5827	2		2	1		0	37	1	0	0	0	0	0	0	0	1	0	0		1	0	1	1	1	0	0	0	999	0		3		0	0	999	999	0	0
COV_188		1	2		4	1		54	3	2	27.852	3		10	2		1	39	2	0	0	0	0	1	0	1	0	0	0		0	0	0	0	0	0	0	0	999	0		3		0	0	999	999	0	0
COV_002		8	1		4	1		36	2	2	999	999		7	2		1	37.2	1	0	1	0	0	0	0	0	1	0	0		0	0	0	0	0	0	0	0	999	0		3		0	0	999	999	0	0
COV_007		8	1		3	1		59	3	1	37.2428	4		5	1		1	37.1	1	1	1	0	0	0	0	0	0	0	0		1	0	0	0	0	0	0	1	2	0		3		0	0	999	999	0	0
COV_017		8	1		1	1		42	2	2	999	999		7	2		1	38.5	2	0	0	0	0	1	0	0	1	0	0		0	0	0	0	0	0	0	0	999	0		999		0	0	999	999	0	0
COV_018		11	2		30	5		57	3	2	999	999		5	1		1	37.8	1	0	1	0	1	1	0	0	1	0	0		0	0	0	0	0	0	0	0	999	0		3		0	0	999	999	0	0
COV_019		8	1		2	1		60	3	1	999	999		10	2		1	38.5	2	0	1	0	0	0	0	0	0	0	0		1	0	1	0	0	0	0	0	999	0		999		0	0	999	999	0	0
COV_021		8	1		92	5		43	2	1	25.8806	3		2	1		1	40	3	0	0	0	0	0	0	0	0	0	1		1	0	1	0	0	0	0	0	999	1		3		0	0	999	999	0	0
COV_022		9	1		1	1		48	3	1	34.4022	4		11	2		1	38.1	1	0	1	0	0	1	0	0	0	1	0		1	0	0	0	0	0	0	1	9	0		1		0	0	999	999	0	0
COV_032		9	1		2	1		56	3	2	26.3465	3		10	2		1	36.7	1	0	1	0	0	0	0	0	0	0	1		0	0	0	0	0	0	0	0	999	0		3		0	0	999	999	0	0
COV_037		10	1		8	2		47	3	1	29.3524	3		14	2		1	37.5	1	0	1	1	0	0	0	0	1	0	0		1	1	1	1	0	0	0	0	999	0		3		0	0	999	999	0	0
COV_040		9	1		7	2		33	2	1	999	999		4	1		1	39.4	3	0	0	1	0	0	0	0	0	1	0		1	0	1	1	0	0	1	0	999	0		1		1	0	999	999	0	0
COV_046		9	1		2	1		74	4	1	21.7776	2		6	2		1	36.8	1	0	0	0	0	1	0	0	0	1	0		1	1	1	1	0	0	0	0	999	0		3		0	0	999	999	0	0
COV_054		9	1		4	1		66	4	1	34.7178	4		3	1		1	38.3	2	0	1	0	0	0	0	0	0	0	0		1	1	1	0	0	0	1	0	999	0		3		0	0	999	999	0	0
COV_055		9	1		3	1		60	3	1	31.2461	4		7	2		0	37.6	1	0	0	0	0	0	1	0	1	0	0		1	0	1	0	0	0	0	0	999	0		999		0	0	999	999	0	0
COV_066		9	1		7	2		70	4	1	999	999		10	2		1	37.9	1	0	0	0	1	0	0	0	0	0	0		1	1	1	1	0	0	0	0	999	0		3		0	0	999	999	0	0
COV_070		8	1		1	1		61	3	1	25.2493	3		4	1		1	38.1	1	1	0	0	0	0	0	0	1	0	0		1	0	1	0	0	0	0	0	999	0		3		0	0	999	999	0	0
COV_119		10	1		3	1		85	5	2	24.4646	2		3	1		0	36.9	1	0	0	0	0	1	0	0	0	0	0		1	0	1	1	0	0	0	0	999	0		1		0	0	999	999	0	0
COV_132		12	2		6	2		73	4	2	31.6158	4		7	2		0	37.1	1	0	0	0	1	1	0	0	0	0	0		1	0	1	0	0	0	0	0	999	0		3		1	0	999	999	0	0
COV_139		12	2		5	1		52	3	2	23.7118	2		4	1		0	36.8	1	0	0	0	0	1	1	1	1	0	0		1	1	1	0	0	0	0	0	999	0		3		0	1	1	1	0	0
COV_141		12	2		10	2		65	4	2	30.1103	4		6	2		1	39	2	0	0	0	1	0	0	0	0	0	0		1	0	0	0	0	0	0	1	5	0		999		1	0	999	999	0	0
COV_144		12	2		5	1		53	3	1	29.3524	3		14	2		1	36.1	1	0	0	1	1	0	0	0	1	0	0		1	0	0	1	1	0	0	0	999	0		3		1	0	999	999	0	0
COV_145		12	2		10	2		82	5	2	20.7008	2		5	1		0	36.5	1	0	0	1	0	1	0	0	0	0	0		1	0	1	0	0	0	0	1	9	0		3		1	0	999	999	0	0
COV_149		12	2		5	1		77	5	1	33.771	4		8	2		0	36.5	1	0	0	1	1	0	0	0	0	0	0		1	0	1	0	0	0	0	0	999	0		3		1	0	999	999	0	0
COV_432		11	2		3	1		81	5	2	22.5827	2		999	999		0	37.4	1	0	0	0	0	0	0	0	0	0	0		1	1	1	0	1	0	0	0	999	0		3		0	0	999	999	0	0
COV_381		1	2		3	1		52	3	2	30.1103	4		10	2		0	36.2	1	0	1	0	0	0	0	0	1	0	0		0	0	0	0	0	0	0	0	999	0		3		0	0	999	999	0	0
COV_258		1	2		8	2		31	2	2	23.7118	2		3	1		0	37	1	0	0	0	0	0	0	0	1	0	0		0	0	0	0	0	0	0	0	999	0		3		0	0	999	999	0	0
COV_242		3	3		3	1		78	5	1	26.1962	3		7	2		0	37.3	1	0	0	0	0	0	0	0	0	0	0		1	0	1	0	0	0	0	0	999	0		3		0	0	999	999	0	0
COV_268		1	2		7	2		37	2	1	23.9869	2		10	2		1	37	1	0	0	1	0	0	0	0	1	0	1		0	0	0	0	0	0	0	0	999	0		3		1	0	999	999	0	0
COV_320		3	3		1	1		34	2	1	29.0367	3		9	2		1	37.3	1	1	1	0	0	0	0	0	1	0	0		0	0	0	0	0	0	0	0	999	0		3		0	0	999	999	0	0
COV_176		1	2		6	2		71	4	1	25.2493	3		10	2		1	37.8	1	1	1	1	1	0	0	0	0	0	0		0	0	0	0	0	0	0	0	999	0		3		1	0	999	999	0	0
COV_253		12	2		3	1		54	3	2	28.2284	3		7	2		1	37.3	1	1	1	1	0	0	0	0	0	1	1		0	0	0	0	0	0	0	0	999	0		3		0	0	999	999	0	0
COV_146		1	2		2	1		50	3	2	999	999		1	1		0	37	1	0	0	0	0	0	0	0	0	1	0		1	0	1	0	0	0	0	0	999	0		1		0	0	999	999	0	0
COV_212		1	2		3	1		85	5	1	25.2493	3		999	999		0	36.9	1	0	0	0	0	0	0	0	0	0	0		1	0	1	1	1	0	0	0	999	0		3		0	0	999	999	0	0
COV_213		1	2		1	1		46	3	1	22.0932	2		10	2		1	39.3	2	0	1	1	0	0	0	0	1	0	0		1	1	0	1	0	0	0	0	999	0		3		0	0	999	999	0	0
COV_347		1	2		1	1		71	4	2	20.3244	2		1	1		0	36.2	1	0	0	1	0	0	0	0	1	0	1		0	0	0	0	0	0	0	0	999	0		1		0	0	999	999	0	0
COV_222		3	3		9	2		72	4	2	31.2394	4		12	2		0	36.6	1	0	0	1	1	0	0	0	0	0	0		1	0	1	0	0	0	0	0	999	0		3		1	0	999	999	0	0
COV_224		3	3		3	1		71	4	2	30.1103	4		11	2		0	37.1	1	1	1	1	1	1	0	0	0	0	0		0	0	0	0	0	0	0	0	999	0		3		1	0	999	999	0	0
COV_452		4	3		5	1		33	2	1	24.3025	2		7	2		0	37	1	1	0	0	0	0	0	0	0	0	1		1	0	1	0	0	0	0	0	999	0		1		0	0	999	999	0	0
COV_464		4	3		6	2		83	5	2	22.5827	2		1	1		1	37.3	1	1	1	1	1	0	0	0	0	0	0		1	1	1	1	0	0	0	0	999	0		3		1	0	999	999	0	0
COV_470		4	3		3	1		41	2	2	999	999		1	1		1	37.9	1	0	0	0	0	1	0	0	0	0	0		0	0	0	0	0	0	0	0	999	0		3		0	0	999	999	0	0
COV_293		3	3		6	2		50	3	1	26.8274	3		13	2		1	37.3	1	0	1	1	0	1	1	0	0	0	0		0	0	0	0	0	0	0	0	999	0		3		0	0	999	999	0	0
COV_105		10	1		9	2		68	4	1	25.8806	3		15	2		0	36	1	0	1	1	1	0	0	0	0	0	0		0	0	0	0	0	0	0	0	999	0		3		1	1	1	1	0	0
COV_099		10	1		8	2		39	2	2	35.756	4		2	1		0	36.7	1	0	0	0	1	0	1	0	1	1	0		1	0	1	0	0	0	0	1	1	0		3		1	0	999	999	0	0
COV_075		11	2		1	1		58	3	2	31.9922	4		3	1		1	36.9	1	1	0	0	0	0	0	0	1	0	0		1	0	0	0	0	0	0	1	3	1		999		0	0	999	999	0	0
COV_036		10	1		4	1		60	3	1	21.7776	2		8	2		1	37.2	1	0	1	0	0	1	0	0	1	0	1		0	0	0	0	0	0	0	0	999	0		3		0	0	999	999	0	0
COV_113		11	2		4	1		46	3	1	22.0932	2		8	2		1	38.5	2	0	1	0	0	0	0	1	0	0	0		0	0	0	0	0	0	0	0	999	0		3		1	0	999	999	0	0
COV_115		11	2		3	1		63	3	2	26.3465	3		4	1		0	37.1	1	0	1	1	0	0	0	0	0	0	0		1	1	1	1	0	0	0	0	999	0		3		0	0	999	999	0	0
COV_216		1	2		7	2		63	3	1	23.6713	2		12	2		1	36.8	1	0	0	0	1	0	0	0	0	0	0		1	0	1	0	0	0	0	0	999	0		3		1	0	999	999	0	0
COV_169		12	2		1	1		37	2	2	25.9701	3		3	1		0	36.2	1	0	0	0	0	0	0	0	1	0	0		0	0	0	0	0	0	0	0	999	0		3		0	0	999	999	0	0
COV_117		11	2		8	2		54	3	1	29.9836	3		2	1		1	37.1	1	0	1	1	1	1	0	0	0	0	0		0	0	0	0	0	0	0	0	999	0		3		1	0	999	999	0	0
COV_116		11	2		3	1		47	3	1	35.0335	4		5	1		1	38.8	2	0	0	0	0	0	0	0	1	0	0		1	0	0	0	0	0	0	1	7	0		3		0	0	999	999	0	0
COV_209		1	2		6	2		80	5	1	25.2493	3		4	1		1	37.1	1	1	0	1	1	0	1	0	0	0	0		1	1	1	1	1	0	0	0	999	0		3		1	0	999	999	0	0
COV_425		11	2		9	2		66	4	1	27.4587	3		5	1		1	38.7	2	1	0	1	1	1	0	0	0	0	0		1	0	0	1	0	0	0	0	999	0		3		1	0	999	999	0	0
COV_226		2	3		4	1		51	3	1	29.0367	3		14	2		1	37.3	1	0	1	1	0	0	0	0	0	0	0		1	0	1	0	0	0	0	0	999	0		3		0	0	999	999	0	0
[truncated: 92 more columns]
